# Supplementary material for: Discovery of the antifungal compound ilicicolin K through genetic activation of the ilicicolin biosynthetic pathway in Trichoderma reesei
Source: Biotechnol Biofuels Bioprod. 2025 Mar 11;18:32. doi: 10.1186/s13068-025-02628-3 (PMC11895301; doi:10.1186/s13068-025-02628-3)
Supplement: Supplementary file 2 — Additional file 2 [file 13068_2025_2628_MOESM2_ESM.gbk]

LOCUS       RQWH01000002.1         52165 bp    DNA     linear   UNK 01-JAN-1980
DEFINITION  RQWH01000002.1 Neonectria sp. DH2 000001F, whole genome shotgun
            sequence.
ACCESSION   RQWH01000002
VERSION     RQWH01000002.1
KEYWORDS    .
SOURCE      
  ORGANISM  
            .
COMMENT     ##antiSMASH-Data-START##
            Version      :: 7.1.0
            Run date     :: 2024-04-16 15:44:50
            NOTE: This is a single region extracted from a larger record!
            Orig. start  :: 1078610
            Orig. end    :: 1130775
            ##antiSMASH-Data-END##
FEATURES             Location/Qualifiers
     protocluster    1..52165
                     /aStool="rule-based-clusters"
                     /category="NRPS"
                     /contig_edge="False"
                     /core_location="[20000:32165]"
                     /cutoff="20000"
                     /detection_rule="cds(Condensation and (AMP-binding or
                     A-OX))"
                     /neighbourhood="20000"
                     /product="NRPS"
                     /protocluster_number="1"
                     /tool="antismash"
     proto_core      20001..32165
                     /aStool="rule-based-clusters"
                     /tool="antismash"
                     /cutoff="20000"
                     /detection_rule="cds(Condensation and (AMP-binding or
                     A-OX))"
                     /neighbourhood="20000"
                     /product="NRPS"
                     /protocluster_number="1"
     protocluster    1..52165
                     /aStool="rule-based-clusters"
                     /category="PKS"
                     /contig_edge="False"
                     /core_location="[20000:32165]"
                     /cutoff="20000"
                     /detection_rule="cds(PKS_AT and (PKS_KS or ene_KS or mod_KS
                     or hyb_KS or itr_KS or tra_KS))"
                     /neighbourhood="20000"
                     /product="T1PKS"
                     /protocluster_number="2"
                     /tool="antismash"
     proto_core      20001..32165
                     /aStool="rule-based-clusters"
                     /tool="antismash"
                     /cutoff="20000"
                     /detection_rule="cds(PKS_AT and (PKS_KS or ene_KS or mod_KS
                     or hyb_KS or itr_KS or tra_KS))"
                     /neighbourhood="20000"
                     /product="T1PKS"
                     /protocluster_number="2"
     cand_cluster    1..52165
                     /SMILES="C([*])C(-O)(C)NC(Cc1ccc(O)cc1)C(=O)O"
                     /candidate_cluster_number="1"
                     /contig_edge="False"
                     /detection_rules="cds(Condensation and (AMP-binding or
                     A-OX))"
                     /detection_rules="cds(PKS_AT and (PKS_KS or ene_KS or
                     mod_KS or hyb_KS or itr_KS or tra_KS))"
                     /kind="chemical_hybrid"
                     /product="NRPS"
                     /product="T1PKS"
                     /protoclusters="1"
                     /protoclusters="2"
                     /tool="antismash"
     region          1..52165
                     /candidate_cluster_numbers="1"
                     /contig_edge="False"
                     /product="NRPS"
                     /product="T1PKS"
                     /region_number="2"
                     /rules="cds(Condensation and (AMP-binding or A-OX))"
                     /rules="cds(PKS_AT and (PKS_KS or ene_KS or mod_KS or
                     hyb_KS or itr_KS or tra_KS))"
                     /tool="antismash"
     CDS             join(1594..1767,1839..2171,2224..2250,2301..2581,
                     2768..3289,3444..5091,5142..5927,6019..6057)
                     /Name="input.path1.gene337"
                     /gene="input.path1.gene337"
                     /source="GlimmerHMM"
                     /transl_table=1
                     /translation="MTDQSPNPGDKQEHQLEAPQSQPDLPRDDAATSSDDEDKTPDHDA
                     PNKIISEGPAQDSPSRGDEDQAQHPEENGEKDEEEEEDKEIRQEAEVEEGEDEEEEDDD
                     DEEGGEDDGDEEEDEEDDEEDDDDDDDDEEDDEPRLKYARLTQHLGPLYRNGDATSAFL
                     VAGDKMIVGTHNGNINIIQLPMFQPLKVYHAHSASVTGISISPFPPPLPTDKPEVPPHL
                     AAPGASSSASARPLDSSPAAASRKPRERPQIPKTPSNDIFVATSSMDGNVAAAAASGWL
                     GSMGIGSNTGKDTILHSGEGIISTIKWSLSGKYVVWLNEHGIKIMRSKLYLDSADAEDA
                     WKRIGHIDRPQTEEWDTMASVWKGRVEWIDEQAVESDESEQGPLDKALSPATEKLKEQA
                     VLGKRSIERLLVGWGGTIWIIHVHPGGIGVGRNAGEKSLGRAEIVKIVETSPAKTHKSQ
                     PSTASTGSETAGGIRRRQNNQPPELRLIDLNSQAEADKDSLSVSRYERLSSGDYHLGVL
                     PARNAASAVASSKGALEALAGLGSDMWNAAINPRSLFSSGASIRSRESGEDGNSSMRGS
                     AAGTIRPGTGRNSIPSVHPGLVKPGVKVFIHSPYDCILATRRDLGDHLAWLLERQQYQR
                     AWELLDDHPEIAMTASEKASDATPQTPSKQQENADDFDDDESMADSAPKTGYSSVDREK
                     RRIGELWIQELIEENDWISAGQVCGRVLTTADRWEKWVWTFAGAKRLDEITNYIPTEPM
                     HPPIPTTIYEVVLGHYLQTNKPRFRELLDRWPTELFDIKTITTVLENQLKYRDVRETSI
                     DDGEKGRDWHIVMESLARLHEANGRHREALKCYIKLHDADSAFRLIRDNHLADAVADDI
                     PSFIGLRVSPEDVSLMTEADLEHATSEAITLLVDEAQHGLLRPDVVVEQLAAQQLNLYI
                     YFYFRGLWKGEGIKEHVGENVDRLVMDSQSLVDSFGDLAVHLFATYDRPLLMEFLKISV
                     GYTYEKAVQECELFSYYDELVYLYSKTGEMKRALFLIIDRLKNVGKAIEFAKEQDDPDL
                     WEDLLNYSMDKPSFIRGLLEQVGTAINPITLVRRIPEGLEIEGLREGLTHMMKEHEIQY
                     SISSGVARVLRSEVAAAQNELRSGQRKAIKFEVSVHSTEHVDVEVKDVPTDPDNPERNA
                     SHPTPEHDHRVPQVGHCARCHEPFTEYEMETLVGYACGHVFHVSHLLEILHKGKKVDIE
                     LGNGVEQGSRYSVGMKVMRARLLKDKARGGCPQLSDGPSLVAVK"
     PFAM_domain     join(5017..5091,5142..5345)
                     /aSDomain="Clathrin"
                     /aSTool="clusterhmmer"
                     /database="35.0"
                     /db_xref="PF00637.23"
                     /db_xref="GO:0006886"
                     /db_xref="GO:0016192"
                     /description="Region in Clathrin and VPS"
                     /detection="hmmscan"
                     /domain_id="clusterhmmer_input.path1.gene337_0022"
                     /evalue="2.80E-17"
                     /gene_ontologies="GO:0006886: intracellular protein
                     transport"
                     /gene_ontologies="GO:0016192: vesicle-mediated transport"
                     /label="input.path1.gene337"
                     /locus_tag="input.path1.gene337"
                     /protein_end="1063"
                     /protein_start="970"
                     /score="63.1"
                     /tool="antismash"
                     /translation="HLFATYDRPLLMEFLKISVGYTYEKAVQECELFSYYDELVYLYSK
                     TGEMKRALFLIIDRLKNVGKAIEFAKEQDDPDLWEDLLNYSMDKPSFI"
     CDS             complement(join(6320..6867,6922..6981,7034..7121))
                     /Name="input.path1.gene338"
                     /gene="input.path1.gene338"
                     /source="GlimmerHMM"
                     /transl_table=1
                     /translation="MAVFKMNALASVMTLVGVFASTSVATASYSDCSSTLPIVTQEYGS
                     TTSDGTALYTWSVCTIVHNTQCEVATSIDTGVPPVPTGATTVPGAGGLSSYGEGEHYTS
                     VHGENQPSLSVPQQSVPAGESQPGYSAPPPGATTGTGESGQPSVPGETVTGATHASGHS
                     SSAYPEPSGGTSGSASHSHTGTNPTATGSEATSSGASGTPTATGAATMPDPISAAILGV
                     AGMVAAIIF"
     CDS             join(9226..9230,9366..9378,9436..9525)
                     /Name="input.path1.gene339"
                     /gene="input.path1.gene339"
                     /source="GlimmerHMM"
                     /transl_table=1
                     /translation="MSLHQEYLQNTAQLCEQFDAVASNIQIAQVSSFQN"
     CDS             complement(join(9700..10022,10269..10698,10777..11406))
                     /Name="input.path1.gene340"
                     /gene="input.path1.gene340"
                     /source="GlimmerHMM"
                     /transl_table=1
                     /translation="MSGAMDVSQQRHMDMGDDGTMRKRRPLNPRSRPVPSPNVTSKMSE
                     SRSSRPHSTAVPDYEEDDRPSDDAAIQSSSPTSSPSMTGSTTSSTAVTGPVSSNSSRST
                     AIEAASTQKDDALAHREQQKPRNRRPRGAQRPNSMQLSESESPTVTQSFIQLSSRDAGP
                     YKARRRGPQISPSISSSIPNNVPDAFSERQAEPRSDLNWSPEFPEYAYPTQNYGTPETP
                     RGNAPFQYFQPSQFPNQMAAPTPMGPQPPGPERPPLSGYELVAATLAGEAGPPVRPMYR
                     RFEAANHRVLLSLQDQITALEDTLGELDDIDSQNRHGTGLPASEREERESNHPFHKRKE
                     RIMDLLCQKLHTYNNQPPPPTRGPEDDPNRHEAAPQRHIFNRGPLQDLAIGVVVAIFGP
                     LFAFAVIHDFAGRMTIVILFGVVVSMVLFGSGAFSMLTTQDSLMYGGAYVGGMTVLARF
                     LQ"
     PFAM_domain     complement(join(10021..10022,10269..10548))
                     /aSDomain="DUF6594"
                     /aSTool="clusterhmmer"
                     /database="35.0"
                     /db_xref="PF20237.1"
                     /description="Family of unknown function (DUF6594)"
                     /detection="hmmscan"
                     /domain_id="clusterhmmer_input.path1.gene340_0023"
                     /evalue="1.10E-16"
                     /label="input.path1.gene340"
                     /locus_tag="input.path1.gene340"
                     /protein_end="354"
                     /protein_start="260"
                     /score="61.6"
                     /tool="antismash"
                     /translation="YELVAATLAGEAGPPVRPMYRRFEAANHRVLLSLQDQITALEDTL
                     GELDDIDSQNRHGTGLPASEREERESNHPFHKRKERIMDLLCQKLHTYN"
     CDS             join(11874..12033,12958..14462)
                     /Name="input.path1.gene341"
                     /gene="input.path1.gene341"
                     /source="GlimmerHMM"
                     /transl_table=1
                     /translation="MCQPPGQRLLAGVTIGWPLRLASWAGKWKDDEWGPARWIRDGVVN
                     RGGAWGSHSITSFNDEPNSHVALFDVAMPGSQPLFQKETLVPAVRAALALNCDIQKLSR
                     FDRKHYFWWDQPSGYQITQFYEPFAKNGHITLLARDGISPQDGESVTVGIKQVQLEQDT
                     AKTLAQTDNVHWLDFNRVGAPLIEIITEPEMHHPRTAAVFVRKIQMLLNTVDACVSGME
                     TGGLRADVNVSVRRTDGTNPCLGTRTEIKNLSTIKAIEDAIISERDRQIREIEAGGIIA
                     SETRGWNIGSTETRRLRGKEGEVDYRYMPDPDIAPLVIGDDLVNHLRKSLAVSPDSELD
                     TLIAQFGLTPKDALSLINLENGARVQYFYKVIKSLEEKLTGDTTEAEMPDFKSYASLAG
                     NWIIHELGRLTTYKAGPLAARDLAFTIEGDCEQVPDSDLSQLLYHLIRKQITGKVAKEL
                     LFAIYFKEIEGGVTQAIEANDLWFKELSLEEYELLADEVMGKEEKVLKEFVDYKTFPQG
                     KLMYLVGKLMRLGPTERIVPTTAEKVLRGKVELLREA"
     PFAM_domain     12960..13769
                     /aSDomain="GatB_N"
                     /aSTool="clusterhmmer"
                     /database="35.0"
                     /db_xref="PF02934.18"
                     /db_xref="GO:0016874"
                     /description="GatB/GatE catalytic domain"
                     /detection="hmmscan"
                     /domain_id="clusterhmmer_input.path1.gene341_0024"
                     /evalue="2.00E-89"
                     /gene_ontologies="GO:0016874: ligase activity"
                     /label="input.path1.gene341"
                     /locus_tag="input.path1.gene341"
                     /protein_end="324"
                     /protein_start="54"
                     /score="299.7"
                     /tool="antismash"
                     /translation="ITSFNDEPNSHVALFDVAMPGSQPLFQKETLVPAVRAALALNCDI
                     QKLSRFDRKHYFWWDQPSGYQITQFYEPFAKNGHITLLARDGISPQDGESVTVGIKQVQ
                     LEQDTAKTLAQTDNVHWLDFNRVGAPLIEIITEPEMHHPRTAAVFVRKIQMLLNTVDAC
                     VSGMETGGLRADVNVSVRRTDGTNPCLGTRTEIKNLSTIKAIEDAIISERDRQIREIEA
                     GGIIASETRGWNIGSTETRRLRGKEGEVDYRYMPDPDIAPLVIGDDLV"
     PFAM_domain     13980..14432
                     /aSDomain="GatB_Yqey"
                     /aSTool="clusterhmmer"
                     /database="35.0"
                     /db_xref="PF02637.21"
                     /db_xref="GO:0016884"
                     /description="GatB domain"
                     /detection="hmmscan"
                     /domain_id="clusterhmmer_input.path1.gene341_0025"
                     /evalue="4.30E-10"
                     /gene_ontologies="GO:0016884: carbon-nitrogen ligase
                     activity, with glutamine as amido-N-donor"
                     /label="input.path1.gene341"
                     /locus_tag="input.path1.gene341"
                     /protein_end="545"
                     /protein_start="394"
                     /score="39.8"
                     /tool="antismash"
                     /translation="ASLAGNWIIHELGRLTTYKAGPLAARDLAFTIEGDCEQVPDSDLS
                     QLLYHLIRKQITGKVAKELLFAIYFKEIEGGVTQAIEANDLWFKELSLEEYELLADEVM
                     GKEEKVLKEFVDYKTFPQGKLMYLVGKLMRLGPTERIVPTTAEKVLR"
     CDS             join(15386..15394,15436..16487,16528..16543)
                     /Name="input.path1.gene342"
                     /gene="input.path1.gene342"
                     /source="GlimmerHMM"
                     /transl_table=1
                     /translation="MASNETAEEQFIEPGWRGPHECVQEYCLYSNPGFSDGRGMVAVTT
                     EAHLSTLKNLPSQPQHIDASSKFHVKDVPGKGLGVMADRELERGDAVMPRPPAFLAHRR
                     FLEDLASSEEQQDLLEKAVTYLPRKTKDLFLGQMAHFGGHRINDIFVTNGFQVNLGGPD
                     GHHYGNYPEVSRFNHDCRPNLAYYIDSNFVHRTTAVRKIVPGEELTVAYLDPLQPRIAR
                     QQRAHSAWGFDCQCQQCSLPAALAHKSDRRLQRIPALERQMESLEADVTMNDVRELLKL
                     YGDERLDTKLAGVLTLAAMNANLLGKADKAREYALQAVEAGLIEKGDGVDVKSMRTLAE
                     DPKAHFTWRGRLTGNWIS"
     PFAM_domain     15655..16062
                     /aSDomain="SET"
                     /aSTool="clusterhmmer"
                     /database="35.0"
                     /db_xref="PF00856.31"
                     /db_xref="GO:0005515"
                     /description="SET domain"
                     /detection="hmmscan"
                     /domain_id="clusterhmmer_input.path1.gene342_0026"
                     /evalue="2.00E-08"
                     /gene_ontologies="GO:0005515: protein binding"
                     /label="input.path1.gene342"
                     /locus_tag="input.path1.gene342"
                     /protein_end="212"
                     /protein_start="76"
                     /score="34.9"
                     /tool="antismash"
                     /translation="GLGVMADRELERGDAVMPRPPAFLAHRRFLEDLASSEEQQDLLEK
                     AVTYLPRKTKDLFLGQMAHFGGHRINDIFVTNGFQVNLGGPDGHHYGNYPEVSRFNHDC
                     RPNLAYYIDSNFVHRTTAVRKIVPGEELTVAY"
     CDS             complement(join(16577..16598,16607..17296,17305..17323,
                     17332..17572,18068..18442,18498..19165,19240..19433,
                     19625..19716))
                     /Name="input.path1.gene343"
                     /gene="input.path1.gene343"
                     /gene_functions="biosynthetic-additional (smcogs)
                     SMCOG1217:NADH:flavin oxidoreductase/NADH oxidase (Score:
                     267.4; E-value: 2.9e-81)"
                     /gene_kind="biosynthetic-additional"
                     /source="GlimmerHMM"
                     /transl_table=1
                     /translation="MSEQLGSHITTPSSHDDASKDKRPAAEVVNGSGIFIMADLHTGKP
                     ITLKCGLTLPNRLVKAATAESMAPNNTLPDEKFQNLYRHWAEGGWGMVLAGNVQVDANH
                     ICTATDLSVDHSLSDSKIVEAWRPWAAACNGNGTVTVMQLCHPGRQSPAGAGKRGLFAK
                     SIAPSAVALQMGSGLVAKAVTALLFGTPREMSVSDIETVVSQFARSARLAAESGFAGVE
                     VHAGHGFLLEQFLSTKSNRRTDAYGGTPAKRARIVVEVLTAIRAVVPAGFCVGLSLNSV
                     DLQSQTELKDCVEQVKLITDAGVDFIEVSGGTFENPTMFLGPEKSRKQAQLGQPLAHEP
                     FFLDFAKAIRPHVPGVPLIVTGGFRSCQGIEETIAGGDADLVGLARPAVVNPLLPKTTV
                     LSPKTTEFGPEIEDGDVTLYAKKTEAPWILKQIGIRAVEVHIDNSVYHNRRHAAKQVRR
                     ASVLLQFPSRPSLSVAAVDIDNVISRLSTARPFVFIFLAITVEVNIDTDIAALLLALRP
                     SPELYHLAAAMPPRRSDGSADHDVPDWPKTPHPTPYDILAMRKDDPYTKHRFFQLVKIY
                     HPDRHGHTPAVHRLPHATRLERYRLIVAANDLLSNPSKRSLYDTQGVGWTGDRPPTLNE
                     SVRHAEKSWRHQPGNASRNATWEDWERWYDARDGKTRDPMYMSNGVFATLVVMMCMIGA
                     FAQMSRAEQSGTEYLETRDQSNLAIGQQISRTTLVSAGRSKDERVDSFLRERENVAYEF
                     TPSKYDDRTRTEA"
     PFAM_domain     complement(join(18206..18442,18498..19165,19240..19396))
                     /aSDomain="Oxidored_FMN"
                     /aSTool="clusterhmmer"
                     /database="35.0"
                     /db_xref="PF00724.23"
                     /db_xref="GO:0010181"
                     /db_xref="GO:0016491"
                     /description="NADH:flavin oxidoreductase / NADH oxidase
                     family"
                     /detection="hmmscan"
                     /domain_id="clusterhmmer_input.path1.gene343_0027"
                     /evalue="3.30E-42"
                     /gene_ontologies="GO:0010181: FMN binding"
                     /gene_ontologies="GO:0016491: oxidoreductase activity"
                     /label="input.path1.gene343"
                     /locus_tag="input.path1.gene343"
                     /protein_end="397"
                     /protein_start="43"
                     /score="145.1"
                     /tool="antismash"
                     /translation="KPITLKCGLTLPNRLVKAATAESMAPNNTLPDEKFQNLYRHWAEG
                     GWGMVLAGNVQVDANHICTATDLSVDHSLSDSKIVEAWRPWAAACNGNGTVTVMQLCHP
                     GRQSPAGAGKRGLFAKSIAPSAVALQMGSGLVAKAVTALLFGTPREMSVSDIETVVSQF
                     ARSARLAAESGFAGVEVHAGHGFLLEQFLSTKSNRRTDAYGGTPAKRARIVVEVLTAIR
                     AVVPAGFCVGLSLNSVDLQSQTELKDCVEQVKLITDAGVDFIEVSGGTFENPTMFLGPE
                     KSRKQAQLGQPLAHEPFFLDFAKAIRPHVPGVPLIVTGGFRSCQGIEETIAGGDADLVG
                     LARPAVVNPLLPKT"
     CDS             complement(join(20001..27764,27819..32165))
                     /NRPS_PKS="Domain: PKS_KS(Iterative-KS) (9-440). E-value:
                     6.7e-167. Score: 547.5. Matches aSDomain:
                     nrpspksdomains_input.path1.gene344_PKS_KS.1"
                     /NRPS_PKS="Domain: PKS_AT (560-880). E-value: 3.5e-91.
                     Score: 297.5. Matches aSDomain:
                     nrpspksdomains_input.path1.gene344_PKS_AT.1"
                     /NRPS_PKS="Domain: PKS_DH (954-1134). E-value: 9.6e-25.
                     Score: 79.7. Matches aSDomain:
                     nrpspksdomains_input.path1.gene344_PKS_DH.1"
                     /NRPS_PKS="Domain: cMT (1396-1616). E-value: 7.3e-85.
                     Score: 276.6. Matches aSDomain:
                     nrpspksdomains_input.path1.gene344_cMT.1"
                     /NRPS_PKS="Domain: PKS_KR (2136-2311). E-value: 2.5e-52.
                     Score: 169.3. Matches aSDomain:
                     nrpspksdomains_input.path1.gene344_PKS_KR.1"
                     /NRPS_PKS="Domain: PKS_PP (2421-2496). E-value: 2.1e-10.
                     Score: 32.7. Matches aSDomain:
                     nrpspksdomains_input.path1.gene344_PKS_PP.1"
                     /NRPS_PKS="Domain: Condensation_LCL (2627-2917). E-value:
                     1.9e-56. Score: 183.1. Matches aSDomain:
                     nrpspksdomains_input.path1.gene344_Condensation_LCL.1"
                     /NRPS_PKS="Domain: AMP-binding (3088-3491). E-value:
                     2.5e-85. Score: 278.4. Matches aSDomain:
                     nrpspksdomains_input.path1.gene344_AMP-binding.1"
                     /NRPS_PKS="Domain: PP-binding (3604-3671). E-value:
                     6.4e-13. Score: 41.0. Matches aSDomain:
                     nrpspksdomains_input.path1.gene344_PP-binding.1"
                     /NRPS_PKS="Domain: TD (3718-3948). E-value: 5.8e-52. Score:
                     168.2. Matches aSDomain:
                     nrpspksdomains_input.path1.gene344_TD.1"
                     /Name="input.path1.gene344"
                     /gene="input.path1.gene344"
                     /gene_functions="biosynthetic (rule-based-clusters) T1PKS:
                     PKS_AT"
                     /gene_functions="biosynthetic (rule-based-clusters) T1PKS:
                     PKS_KS"
                     /gene_functions="biosynthetic (rule-based-clusters) NRPS:
                     Condensation"
                     /gene_functions="biosynthetic (rule-based-clusters) NRPS:
                     AMP-binding"
                     /gene_functions="biosynthetic-additional
                     (rule-based-clusters) adh_short"
                     /gene_functions="biosynthetic-additional
                     (rule-based-clusters) PP-binding"
                     /gene_functions="biosynthetic-additional
                     (rule-based-clusters) NAD_binding_4"
                     /gene_functions="biosynthetic-additional (smcogs)
                     SMCOG1022:Beta-ketoacyl synthase (Score: 224.6; E-value:
                     3.8e-68)"
                     /gene_kind="biosynthetic"
                     /phase="0"
                     /sec_met_domain="PKS_KS (E-value: 1.4e-165, bitscore:
                     547.5, seeds: 2284, tool: rule-based-clusters)"
                     /sec_met_domain="PKS_AT (E-value: 7.2e-90, bitscore: 297.5,
                     seeds: 1682, tool: rule-based-clusters)"
                     /sec_met_domain="adh_short (E-value: 1.5e-42, bitscore:
                     141.7, seeds: 230, tool: rule-based-clusters)"
                     /sec_met_domain="Condensation (E-value: 1.1e-48, bitscore:
                     162.0, seeds: 42, tool: rule-based-clusters)"
                     /sec_met_domain="AMP-binding (E-value: 1.1e-85, bitscore:
                     283.9, seeds: 400, tool: rule-based-clusters)"
                     /sec_met_domain="PP-binding (E-value: 1.3e-11, bitscore:
                     41.0, seeds: 164, tool: rule-based-clusters)"
                     /sec_met_domain="NAD_binding_4 (E-value: 1.1e-21, bitscore:
                     73.2, seeds: 102, tool: rule-based-clusters)"
                     /source="GlimmerHMM"
                     /transl_table=1
                     /translation="MSQQRYPEPIAVIGSACRFPGASSSPSKLWSLLQEPRDVLKKFDP
                     DRLNLKRFHHTNGDTHGATDVNNKSYLLEENTRLFDASFFGISPLEAAGMDPQQRLLLE
                     TVYESFEAAGVTLDQLKGSLTSVHVGVMTNDYSFIQLRDPETLSKYNATGTANSIMSNR
                     ISYVFDLKGPSETIDTACSSSLVALHHAAQGLLSGDCETAVVAGVNLIFDPSPYITESK
                     LHMLSPDSQSRMWDKSANGYARGEGAAALLLKPLSRALRDGDHIEGIVRGTGVNSDGQS
                     SGITMPFAPAQSALIRQTYLRAGLDPIKDRPQYFECHGTGTPAGDPVEARAISESLLDG
                     ETSSDNPLYVGSVKTVIGHLEGCAGLAGVIRAILALKHRTIPPNLHFKELNPAIAQYYG
                     PLQITTKALPWPEVPAGTPARASVNSFGFGGTNAHAIIESYDNGSASSSIQAQDEQPEE
                     SSEGGLGPLIFSAASGSSLLRTVQAYLEHLREHPSVDLQDLSWLLQTRRTTHRVRTHFS
                     GASRDTVLENMATFVTTHEKASSATIGYQPQLVNPSEAPGVLGIFTGQGAQWPAMGREL
                     IQKSPLFRKTIEECEAILNALPEGDVPEWSLMQELTADASSSRLSEAMISQPLCTAVQL
                     GLVNLLTAAGISFDAVVGHSSGEIAATYASGIITTKGAMQIAYYRGFHAKLATGPDGER
                     GGMLAAGLSFEKATQFCSRPEFQGRIQVAASNAPQSVTLSGDINAIKEAKEQLDADNIF
                     ARQLKVDTAYHSHHMQPCAGPYLQSLLACDIELQAPKPGSCVWNSSVRGDAELLKRDLS
                     SLKGTYWVANMVQTVLFSQAIESSIWHGGPFDLAIEVGPHPALKGPVEQTLKAAYGSVP
                     MYTGALKRNGSDVEAFSAALGVTWAQLGPSFVDFSSFREAFYESQAPAPKVIKDLPTYS
                     WDHEKDYWRESRISRRYRTGKDVGHELLGRRTPDDNDHELRWRNVLKLSEMPWVRGHEV
                     LDEVLLPGAAYVSIAVEAGKHLATSTGKSVRLIDVENVDILRPVVVPDNQEGVETLFTA
                     HILSSSPSEGVLRARFSYYICNDQSSGSMVHTCSGDLVVHLGADSESGDLLPPRDAVPP
                     NLVNIDGERVYKMFEGIDLKYSGVFRSIADSKRCLNYATATGVWPEGSLSNDYGVHPAM
                     LDVAFQTLFIARAHPASRQITSALLPSHIDRVRVSPSVQILQPEGGGDIKAAFESWVVG
                     QTATSLTGDLNVYDAETGKTFLQVEGLATNMVGEQDASHDQPIFSKTVWGRYDSVGLAD
                     PVRDAVKDAEATRLAEDIERVALFYIKRIVNQIGADERAGFQWYHQRMFGAFEKHLATI
                     KNDEHPVLPSNWLADEPSVLEDISNAHPDSIDLQLLHAVGENLADVVRGDTQLLEVMQE
                     DDMLDRFYMDNCASAPINQSIADVLQQITFKFPRCNILEIGAGTGGTTWSVLNSINNAY
                     DSYTYTDISSGFFPNAAEKFSDFSNKMAFKILDVEKDPTTQGFVEESYDVIIAANVLHA
                     TRSLETTLRNVRSLLKPGGFLVLMEVTGMQSVRVTFILGGLPGWWLGADDGRPLGPGVS
                     VVDWDVLFDKTGFSGADTVMHDLEDDTKHCNSLIVTQAVDDAFLRMREPLSFMAELPPL
                     TEPLLVIGGKKLTTTKMMSEIQKLLPRSWKRHVQTVGSIDEIDTAKLIPRMDVICLQEA
                     DEPLFATPMTAKRIALLKSLLMSARNMLWVTGAGKSHTPRTSIFLGIARIVPSELPQLN
                     LQMLGLESGASHSVAARNCVEAFLRLRATEEGNGSHMLWSQEPEMEILADGQTMVPRVM
                     PNKPLNELYNASRRAVTKTIDATDVPVRAVAGPGKMTLQAAELQDASAQRARVQVKYAL
                     HIPSVNGKQVYLVCGHRQGSESATPVMAISESNGTIVEVDLERLITIDEDGCTPGVLAA
                     TANHLLVRAIATLASGARKVLLYQAEESLAAMVATEIAAQGGEAHFASSSSDAPDSWIK
                     IHVNSSKRALSRVVPRDVQLYVDCSGYSQSAVSSVSSASDTLRACVPADCVAQQLGGGL
                     LQEAFQRMDAGGSTLFKDSYAKAKSSFSENQEQILDCDLVKAADLAGADASSLTRKRYV
                     TDWQEKESLTLTIQPLDLQGIFKPDKTYFMVGMAGGLGLSICQWMIRNGAKHLVITSRN
                     PKIDDSLLEDARRANAKLHVMTMDVSKRDSVEKVVRLVQDTLPPIAGVCNAAMVLSDKL
                     FIDMDVDQLNNTLAAKVYGTEHLDSVFDDMPLDFFVLLSSVATVIGNIGQANYHAANLF
                     MTSLIAQRRARGLTGSVVHVGYISDVGYVTRQDRDRQLDQHFRNVRLMPLSETDVHHAF
                     AEAIRGGKPGSVSGAHDIIMGLETFKEPLAPEKQPLWLANPRFAHFMPPTMLQTQQQHR
                     GSGSADNVRKQVEEAETEDEAVAAVVKAFCSKLESILQLQEDSVNIQRAIIDLGIDSLV
                     AVEIRTWFLKELGAEVAVVKILGGDTVIQVCTWATKKVMAINMKKKEAAQLDEAAAEKT
                     ATAATPAPAPDAAPAPAAPTKTASLTVPVENTSRTPESNSASVSDADDSESSGAVSKLG
                     TSISGSSYAKMEFGDADARSESTGSSGMADSDDSSNRPETIREEIMSQAQSRIWFLSKH
                     LEDPAAFNMTFHYRAQGPLSMARLRHALQVTTHHHECLRMRFYPRLGDGQPMQGVMGSS
                     LYELEHIPDANDSDVKNELARFKTRVWDLENGKTFGVTVLSHSAEEHDIIYGYHHLVMD
                     VVGWHVFVHDLDKAYKMQSLDKSAGSYFDYTSLQLEQEKAGVLEEDLKYWQAEFTTTPE
                     TLPLLPMAHTIVRPAEPGNESHHEYQELTSGQFTALKETCQRLRISPFHFHVAVMQVLL
                     ARYANTEDVCIGIVDANRNDARFAQTVGCFINMLPVRSHVSSHDSFANVARAASKKALA
                     AFAHSAVPFDMILDKVKAPRSSASTPLFQAAVNYRTGSVWELPLGDCQMKLAGAKDADN
                     PYDISLGITDMGSGCMIEIHCQASLYTSEGCRTILDSYVRLLESFAANPHLDITECEIY
                     DKSQVGQALELGKGPEMEFGWPSTMSQRVLDMCSLHSDKSAVKDNTITLSYSNLASRVN
                     AVADAILQAGCTAGSHVAVLCEPTVDATVAMLAVLHVGAVYVPLDTSLPTARHAAMVQS
                     SRPALLLSHSATEGLVRDLGNELDSPIRQVRIDSISEEARQEVPCAAERGAPAVLLFTS
                     GSTGTPKGIFLSQANFVNHLALKIHVLGFGQECVLQQSSLGFDMSLIQTFCALANGGLL
                     VIVPSEMRRDPVELTGLLSRERISLTIATPSEYLAWLRYGEASLTENTAWRHACMGGEQ
                     VSRQLKSELRRVNLSGLRLTNCYGPTEITAAATFQAIDLEEKQDEDERAKFAVGKALPN
                     YSVCILDASGQPQPAQHAGEICIGGAGVALGYLNLADETARKFIADVTSTADRRMYRTG
                     DQGRLLSDGTLLCLGRLDGDTQVKLRGLRIELQEVESALLQAADGLLSTAVVSQRGDVL
                     VAHATLSPGRDNASEEELTQVLGHLRLPQYFIPAAIIILAAMPTNSNGKLDRKAIGALS
                     LPERGSNGTQEKMTIREGEVRLLWERVLPDTSTTGRLAPSSDFFLCGGNSLLMMKLQAA
                     IRESIGVAISTRTLYQASTLREMARRIDEHQTAEGDDTEREIDWAAETTVPKALLRQIR
                     ELPAPVKSSKSDGIEVLMTGATSFLGGHLLQALLRSPVVRKVHCVAVLADDQHQLPRDE
                     KIECYTGSLLSSTLGLNADERDRLEQTVDVIIHAGSSGHCLNTYDSLRTPNLLSTHFLS
                     SLALPRSIPLLLLSSNRVVLLSGSTAPPPGSVAAFAPATDGLEGYTASKWASESFLENL
                     VAHMQQVSRSPLTVAVHRPCVVVSEQAPNSDALNAILRYSVSMRCVPQLDNVEGYLDFG
                     KVEKIVDEIADSALQLAQAGSQDQEIRFRHHSGGAKVPVREFRAHMEDIYGGSFDEVDV
                     TEWMRRAADAGIDPLITAYLEGILDSGSPMVFPYLGEE"
     aSDomain        complement(20268..20957)
                     /aSDomain="TD"
                     /aSTool="nrps_pks_domains"
                     /database="nrpspksdomains.hmm"
                     /detection="hmmscan"
                     /domain_id="nrpspksdomains_input.path1.gene344_TD.1"
                     /evalue="5.80E-52"
                     /label="input.path1.gene344_TD.1"
                     /locus_tag="input.path1.gene344"
                     /protein_end="3948"
                     /protein_start="3718"
                     /score="168.2"
                     /tool="antismash"
                     /translation="VLMTGATSFLGGHLLQALLRSPVVRKVHCVAVLADDQHQLPRDEK
                     IECYTGSLLSSTLGLNADERDRLEQTVDVIIHAGSSGHCLNTYDSLRTPNLLSTHFLSS
                     LALPRSIPLLLLSSNRVVLLSGSTAPPPGSVAAFAPATDGLEGYTASKWASESFLENLV
                     AHMQQVSRSPLTVAVHRPCVVVSEQAPNSDALNAILRYSVSMRCVPQLDNVEGYLDFGK
                     VEKIVDEI"
     aSModule        complement(20268..24230)
                     /complete
                     /domains="nrpspksdomains_input.path1.gene344_Condensation_L
                     CL.1"
                     /domains="nrpspksdomains_input.path1.gene344_AMP-binding.1"
                     /domains="nrpspksdomains_input.path1.gene344_PP-binding.1"
                     /domains="nrpspksdomains_input.path1.gene344_TD.1"
                     /final_module
                     /locus_tags="input.path1.gene344"
                     /monomer_pairings="Tyr -> Tyr"
                     /tool="antismash"
                     /type="nrps"
     PFAM_domain     complement(20277..20948)
                     /aSDomain="NAD_binding_4"
                     /aSTool="clusterhmmer"
                     /database="35.0"
                     /db_xref="PF07993.15"
                     /description="Male sterility protein"
                     /detection="hmmscan"
                     /domain_id="clusterhmmer_input.path1.gene344_0039"
                     /evalue="7.10E-18"
                     /label="input.path1.gene344"
                     /locus_tag="input.path1.gene344"
                     /protein_end="3945"
                     /protein_start="3721"
                     /score="64.8"
                     /tool="antismash"
                     /translation="TGATSFLGGHLLQALLRSPVVRKVHCVAVLADDQHQLPRDEKIEC
                     YTGSLLSSTLGLNADERDRLEQTVDVIIHAGSSGHCLNTYDSLRTPNLLSTHFLSSLAL
                     PRSIPLLLLSSNRVVLLSGSTAPPPGSVAAFAPATDGLEGYTASKWASESFLENLVAHM
                     QQVSRSPLTVAVHRPCVVVSEQAPNSDALNAILRYSVSMRCVPQLDNVEGYLDFGKVEK
                     IV"
     aSDomain        complement(21099..21299)
                     /aSDomain="PP-binding"
                     /aSTool="nrps_pks_domains"
                     /database="nrpspksdomains.hmm"
                     /detection="hmmscan"
                     /domain_id="nrpspksdomains_input.path1.gene344_PP-binding.1
                     "
                     /evalue="6.40E-13"
                     /label="input.path1.gene344_PP-binding.1"
                     /locus_tag="input.path1.gene344"
                     /protein_end="3671"
                     /protein_start="3604"
                     /score="41.0"
                     /tool="antismash"
                     /translation="VRLLWERVLPDTSTTGRLAPSSDFFLCGGNSLLMMKLQAAIRESI
                     GVAISTRTLYQASTLREMARRI"
     PFAM_domain     complement(21099..21299)
                     /aSDomain="PP-binding"
                     /aSTool="clusterhmmer"
                     /database="35.0"
                     /db_xref="PF00550.28"
                     /description="Phosphopantetheine attachment site"
                     /detection="hmmscan"
                     /domain_id="clusterhmmer_input.path1.gene344_0038"
                     /evalue="9.20E-11"
                     /label="input.path1.gene344"
                     /locus_tag="input.path1.gene344"
                     /protein_end="3671"
                     /protein_start="3604"
                     /score="42.0"
                     /tool="antismash"
                     /translation="VRLLWERVLPDTSTTGRLAPSSDFFLCGGNSLLMMKLQAAIRESI
                     GVAISTRTLYQASTLREMARRI"
     aSDomain        complement(21585..22802)
                     /aSDomain="TIGR01733"
                     /aSTool="tigrfam"
                     /description="AA-adenyl-dom: amino acid adenylation domain"
                     /detection="hmmscan"
                     /domain_id="TIGRFam_input.path1.gene344_0005"
                     /evalue="1.10E-100"
                     /identifier="TIGR01733"
                     /label="input.path1.gene344"
                     /locus_tag="input.path1.gene344"
                     /protein_end="3509"
                     /protein_start="3103"
                     /score="335.3"
                     /tool="antismash"
                     /translation="SYSNLASRVNAVADAILQAGCTAGSHVAVLCEPTVDATVAMLAVL
                     HVGAVYVPLDTSLPTARHAAMVQSSRPALLLSHSATEGLVRDLGNELDSPIRQVRIDSI
                     SEEARQEVPCAAERGAPAVLLFTSGSTGTPKGIFLSQANFVNHLALKIHVLGFGQECVL
                     QQSSLGFDMSLIQTFCALANGGLLVIVPSEMRRDPVELTGLLSRERISLTIATPSEYLA
                     WLRYGEASLTENTAWRHACMGGEQVSRQLKSELRRVNLSGLRLTNCYGPTEITAAATFQ
                     AIDLEEKQDEDERAKFAVGKALPNYSVCILDASGQPQPAQHAGEICIGGAGVALGYLNL
                     ADETARKFIADVTSTADRRMYRTGDQGRLLSDGTLLCLGRLDGDTQVKLRGLRIELQEV
                     ESALLQA"
     CDS_motif       complement(21603..21656)
                     /aSTool="nrps_pks_domains"
                     /database="abmotifs"
                     /detection="hmmscan"
                     /domain_id="nrpspksmotif_input.path1.gene344_0016"
                     /evalue="1.30E-06"
                     /label="NRPS-A_a8"
                     /locus_tag="input.path1.gene344"
                     /protein_end="3503"
                     /protein_start="3485"
                     /score="21.0"
                     /tool="antismash"
                     /translation="GDTQVKLRGLRIELQEVE"
     aSDomain        complement(21639..22847)
                     /aSDomain="AMP-binding"
                     /aSTool="nrps_pks_domains"
                     /database="nrpspksdomains.hmm"
                     /detection="hmmscan"
                     /domain_id="nrpspksdomains_input.path1.gene344_AMP-binding.
                     1"
                     /evalue="2.50E-85"
                     /label="input.path1.gene344_AMP-binding.1"
                     /locus_tag="input.path1.gene344"
                     /protein_end="3491"
                     /protein_start="3088"
                     /score="278.4"
                     /specificity="substrate consensus: Tyr"
                     /tool="antismash"
                     /translation="LHSDKSAVKDNTITLSYSNLASRVNAVADAILQAGCTAGSHVAVL
                     CEPTVDATVAMLAVLHVGAVYVPLDTSLPTARHAAMVQSSRPALLLSHSATEGLVRDLG
                     NELDSPIRQVRIDSISEEARQEVPCAAERGAPAVLLFTSGSTGTPKGIFLSQANFVNHL
                     ALKIHVLGFGQECVLQQSSLGFDMSLIQTFCALANGGLLVIVPSEMRRDPVELTGLLSR
                     ERISLTIATPSEYLAWLRYGEASLTENTAWRHACMGGEQVSRQLKSELRRVNLSGLRLT
                     NCYGPTEITAAATFQAIDLEEKQDEDERAKFAVGKALPNYSVCILDASGQPQPAQHAGE
                     ICIGGAGVALGYLNLADETARKFIADVTSTADRRMYRTGDQGRLLSDGTLLCLGRLDGD
                     TQVK"
     PFAM_domain     complement(21657..22844)
                     /aSDomain="AMP-binding"
                     /aSTool="clusterhmmer"
                     /database="35.0"
                     /db_xref="PF00501.31"
                     /description="AMP-binding enzyme"
                     /detection="hmmscan"
                     /domain_id="clusterhmmer_input.path1.gene344_0037"
                     /evalue="4.30E-77"
                     /label="input.path1.gene344"
                     /locus_tag="input.path1.gene344"
                     /protein_end="3485"
                     /protein_start="3089"
                     /score="259.6"
                     /tool="antismash"
                     /translation="HSDKSAVKDNTITLSYSNLASRVNAVADAILQAGCTAGSHVAVLC
                     EPTVDATVAMLAVLHVGAVYVPLDTSLPTARHAAMVQSSRPALLLSHSATEGLVRDLGN
                     ELDSPIRQVRIDSISEEARQEVPCAAERGAPAVLLFTSGSTGTPKGIFLSQANFVNHLA
                     LKIHVLGFGQECVLQQSSLGFDMSLIQTFCALANGGLLVIVPSEMRRDPVELTGLLSRE
                     RISLTIATPSEYLAWLRYGEASLTENTAWRHACMGGEQVSRQLKSELRRVNLSGLRLTN
                     CYGPTEITAAATFQAIDLEEKQDEDERAKFAVGKALPNYSVCILDASGQPQPAQHAGEI
                     CIGGAGVALGYLNLADETARKFIADVTSTADRRMYRTGDQGRLLSDGTLLCLGRLD"
     CDS_motif       complement(21759..21836)
                     /aSTool="nrps_pks_domains"
                     /database="abmotifs"
                     /detection="hmmscan"
                     /domain_id="nrpspksmotif_input.path1.gene344_0015"
                     /evalue="8.90E-11"
                     /label="NRPS-A_a6"
                     /locus_tag="input.path1.gene344"
                     /protein_end="3451"
                     /protein_start="3425"
                     /score="34.0"
                     /tool="antismash"
                     /translation="AGEICIGGAGVALGYLNLADETARKF"
     CDS_motif       complement(22383..22439)
                     /aSTool="nrps_pks_domains"
                     /database="abmotifs"
                     /detection="hmmscan"
                     /domain_id="nrpspksmotif_input.path1.gene344_0014"
                     /evalue="4.80E-06"
                     /label="NRPS-A_a3"
                     /locus_tag="input.path1.gene344"
                     /protein_end="3243"
                     /protein_start="3224"
                     /score="19.2"
                     /tool="antismash"
                     /translation="AVLLFTSGSTGTPKGIFLS"
     CDS_motif       complement(22638..22679)
                     /aSTool="nrps_pks_domains"
                     /database="abmotifs"
                     /detection="hmmscan"
                     /domain_id="nrpspksmotif_input.path1.gene344_0013"
                     /evalue="2.00E-03"
                     /label="NRPS-A_a2"
                     /locus_tag="input.path1.gene344"
                     /protein_end="3158"
                     /protein_start="3144"
                     /score="11.8"
                     /tool="antismash"
                     /translation="LAVLHVGAVYVPLD"
     PFAM_domain     complement(22944..24233)
                     /aSDomain="Condensation"
                     /aSTool="clusterhmmer"
                     /database="35.0"
                     /db_xref="PF00668.23"
                     /db_xref="GO:0003824"
                     /description="Condensation domain"
                     /detection="hmmscan"
                     /domain_id="clusterhmmer_input.path1.gene344_0036"
                     /evalue="1.30E-64"
                     /gene_ontologies="GO:0003824: catalytic activity"
                     /label="input.path1.gene344"
                     /locus_tag="input.path1.gene344"
                     /protein_end="3056"
                     /protein_start="2626"
                     /score="218.8"
                     /tool="antismash"
                     /translation="IMSQAQSRIWFLSKHLEDPAAFNMTFHYRAQGPLSMARLRHALQV
                     TTHHHECLRMRFYPRLGDGQPMQGVMGSSLYELEHIPDANDSDVKNELARFKTRVWDLE
                     NGKTFGVTVLSHSAEEHDIIYGYHHLVMDVVGWHVFVHDLDKAYKMQSLDKSAGSYFDY
                     TSLQLEQEKAGVLEEDLKYWQAEFTTTPETLPLLPMAHTIVRPAEPGNESHHEYQELTS
                     GQFTALKETCQRLRISPFHFHVAVMQVLLARYANTEDVCIGIVDANRNDARFAQTVGCF
                     INMLPVRSHVSSHDSFANVARAASKKALAAFAHSAVPFDMILDKVKAPRSSASTPLFQA
                     AVNYRTGSVWELPLGDCQMKLAGAKDADNPYDISLGITDMGSGCMIEIHCQASLYTSEG
                     CRTILDSYVRLLESFAANPHLDITECEIYDK"
     CDS_motif       complement(23202..23315)
                     /aSTool="nrps_pks_domains"
                     /database="abmotifs"
                     /detection="hmmscan"
                     /domain_id="nrpspksmotif_input.path1.gene344_0012"
                     /evalue="9.00E-12"
                     /label="C67_LCL_14fromHMM"
                     /locus_tag="input.path1.gene344"
                     /protein_end="2970"
                     /protein_start="2932"
                     /score="37.3"
                     /tool="antismash"
                     /translation="KALAAFAHSAVPFDMILDKVKAPRSSASTPLFQAAVNY"
     aSDomain        complement(23361..24230)
                     /aSDomain="Condensation"
                     /aSTool="nrps_pks_domains"
                     /database="nrpspksdomains.hmm"
                     /detection="hmmscan"
                     /domain_id="nrpspksdomains_input.path1.gene344_Condensation
                     _LCL.1"
                     /domain_subtypes="Condensation_LCL"
                     /evalue="1.90E-56"
                     /label="input.path1.gene344_Condensation_LCL.1"
                     /locus_tag="input.path1.gene344"
                     /protein_end="2917"
                     /protein_start="2627"
                     /score="183.1"
                     /tool="antismash"
                     /translation="MSQAQSRIWFLSKHLEDPAAFNMTFHYRAQGPLSMARLRHALQVT
                     THHHECLRMRFYPRLGDGQPMQGVMGSSLYELEHIPDANDSDVKNELARFKTRVWDLEN
                     GKTFGVTVLSHSAEEHDIIYGYHHLVMDVVGWHVFVHDLDKAYKMQSLDKSAGSYFDYT
                     SLQLEQEKAGVLEEDLKYWQAEFTTTPETLPLLPMAHTIVRPAEPGNESHHEYQELTSG
                     QFTALKETCQRLRISPFHFHVAVMQVLLARYANTEDVCIGIVDANRNDARFAQTVGCFI
                     NMLPVRSHV"
     CDS_motif       complement(23370..23459)
                     /aSTool="nrps_pks_domains"
                     /database="abmotifs"
                     /detection="hmmscan"
                     /domain_id="nrpspksmotif_input.path1.gene344_0011"
                     /evalue="3.00E-10"
                     /label="C5_LCL_267-296"
                     /locus_tag="input.path1.gene344"
                     /protein_end="2914"
                     /protein_start="2884"
                     /score="32.5"
                     /tool="antismash"
                     /translation="DVCIGIVDANRNDARFAQTVGCFINMLPVR"
     CDS_motif       complement(23802..23852)
                     /aSTool="nrps_pks_domains"
                     /database="abmotifs"
                     /detection="hmmscan"
                     /domain_id="nrpspksmotif_input.path1.gene344_0010"
                     /evalue="8.20E-04"
                     /label="NRPS-E2"
                     /locus_tag="input.path1.gene344"
                     /protein_end="2770"
                     /protein_start="2753"
                     /score="12.2"
                     /tool="antismash"
                     /translation="HHLVMDVVGWHVFVHDL"
     CDS_motif       complement(24063..24176)
                     /aSTool="nrps_pks_domains"
                     /database="abmotifs"
                     /detection="hmmscan"
                     /domain_id="nrpspksmotif_input.path1.gene344_0009"
                     /evalue="4.10E-05"
                     /label="C2_LCL_024-062"
                     /locus_tag="input.path1.gene344"
                     /protein_end="2683"
                     /protein_start="2645"
                     /score="16.0"
                     /tool="antismash"
                     /translation="AAFNMTFHYRAQGPLSMARLRHALQVTTHHHECLRMRF"
     PFAM_domain     complement(24624..24812)
                     /aSDomain="PP-binding"
                     /aSTool="clusterhmmer"
                     /database="35.0"
                     /db_xref="PF00550.28"
                     /description="Phosphopantetheine attachment site"
                     /detection="hmmscan"
                     /domain_id="clusterhmmer_input.path1.gene344_0035"
                     /evalue="1.40E-05"
                     /label="input.path1.gene344"
                     /locus_tag="input.path1.gene344"
                     /protein_end="2496"
                     /protein_start="2433"
                     /score="25.4"
                     /tool="antismash"
                     /translation="FCSKLESILQLQEDSVNIQRAIIDLGIDSLVAVEIRTWFLKELGA
                     EVAVVKILGGDTVIQVCT"
     aSDomain        complement(24624..24848)
                     /aSDomain="PKS_PP"
                     /aSTool="nrps_pks_domains"
                     /database="nrpspksdomains.hmm"
                     /detection="hmmscan"
                     /domain_id="nrpspksdomains_input.path1.gene344_PKS_PP.1"
                     /evalue="2.10E-10"
                     /label="input.path1.gene344_PKS_PP.1"
                     /locus_tag="input.path1.gene344"
                     /protein_end="2496"
                     /protein_start="2421"
                     /score="32.7"
                     /tool="antismash"
                     /translation="TEDEAVAAVVKAFCSKLESILQLQEDSVNIQRAIIDLGIDSLVAV
                     EIRTWFLKELGAEVAVVKILGGDTVIQVCT"
     aSModule        complement(24624..32138)
                     /complete
                     /domains="nrpspksdomains_input.path1.gene344_PKS_KS.1"
                     /domains="nrpspksdomains_input.path1.gene344_PKS_AT.1"
                     /domains="nrpspksdomains_input.path1.gene344_PKS_DH.1"
                     /domains="nrpspksdomains_input.path1.gene344_cMT.1"
                     /domains="nrpspksdomains_input.path1.gene344_PKS_KR.1"
                     /domains="nrpspksdomains_input.path1.gene344_PKS_PP.1"
                     /iterative
                     /locus_tags="input.path1.gene344"
                     /monomer_pairings="pk -> Me-pk"
                     /tool="antismash"
                     /type="pks"
     aSDomain        complement(25179..25703)
                     /ASF="KR domain putatively catalyzing D-configuration
                     product formation"
                     /ASF="catalytic triad S,Y,N found: True"
                     /aSDomain="PKS_KR"
                     /aSTool="nrps_pks_domains"
                     /database="nrpspksdomains.hmm"
                     /detection="hmmscan"
                     /domain_id="nrpspksdomains_input.path1.gene344_PKS_KR.1"
                     /evalue="2.50E-52"
                     /label="input.path1.gene344_PKS_KR.1"
                     /locus_tag="input.path1.gene344"
                     /protein_end="2311"
                     /protein_start="2136"
                     /score="169.3"
                     /specificity="KR activity: active"
                     /specificity="KR stereochemistry: (unknown)"
                     /tool="antismash"
                     /translation="TYFMVGMAGGLGLSICQWMIRNGAKHLVITSRNPKIDDSLLEDAR
                     RANAKLHVMTMDVSKRDSVEKVVRLVQDTLPPIAGVCNAAMVLSDKLFIDMDVDQLNNT
                     LAAKVYGTEHLDSVFDDMPLDFFVLLSSVATVIGNIGQANYHAANLFMTSLIAQRRARG
                     LTGSVVHVGYIS"
     PFAM_domain     complement(25179..25703)
                     /aSDomain="KR"
                     /aSTool="clusterhmmer"
                     /database="35.0"
                     /db_xref="PF08659.13"
                     /description="KR domain"
                     /detection="hmmscan"
                     /domain_id="clusterhmmer_input.path1.gene344_0034"
                     /evalue="8.70E-52"
                     /label="input.path1.gene344"
                     /locus_tag="input.path1.gene344"
                     /protein_end="2311"
                     /protein_start="2136"
                     /score="175.8"
                     /tool="antismash"
                     /translation="TYFMVGMAGGLGLSICQWMIRNGAKHLVITSRNPKIDDSLLEDAR
                     RANAKLHVMTMDVSKRDSVEKVVRLVQDTLPPIAGVCNAAMVLSDKLFIDMDVDQLNNT
                     LAAKVYGTEHLDSVFDDMPLDFFVLLSSVATVIGNIGQANYHAANLFMTSLIAQRRARG
                     LTGSVVHVGYIS"
     CDS_motif       complement(25224..25334)
                     /aSTool="nrps_pks_domains"
                     /database="abmotifs"
                     /detection="hmmscan"
                     /domain_id="nrpspksmotif_input.path1.gene344_0008"
                     /evalue="2.50E-19"
                     /label="PKSI-KR_m4"
                     /locus_tag="input.path1.gene344"
                     /protein_end="2296"
                     /protein_start="2259"
                     /score="61.9"
                     /tool="antismash"
                     /translation="LDFFVLLSSVATVIGNIGQANYHAANLFMTSLIAQRR"
     CDS_motif       complement(25605..25703)
                     /aSTool="nrps_pks_domains"
                     /database="abmotifs"
                     /detection="hmmscan"
                     /domain_id="nrpspksmotif_input.path1.gene344_0007"
                     /evalue="3.60E-15"
                     /label="PKSI-KR_m1"
                     /locus_tag="input.path1.gene344"
                     /protein_end="2169"
                     /protein_start="2136"
                     /score="48.5"
                     /tool="antismash"
                     /translation="TYFMVGMAGGLGLSICQWMIRNGAKHLVITSRN"
     aSDomain        complement(join(27264..27764,27819..27977))
                     /aSDomain="MT"
                     /aSTool="nrps_pks_domains"
                     /database="nrpspksdomains.hmm"
                     /detection="hmmscan"
                     /domain_id="nrpspksdomains_input.path1.gene344_cMT.1"
                     /domain_subtypes="cMT"
                     /evalue="7.30E-85"
                     /label="input.path1.gene344_cMT.1"
                     /locus_tag="input.path1.gene344"
                     /protein_end="1616"
                     /protein_start="1396"
                     /score="276.6"
                     /tool="antismash"
                     /translation="LEVMQEDDMLDRFYMDNCASAPINQSIADVLQQITFKFPRCNILE
                     IGAGTGGTTWSVLNSINNAYDSYTYTDISSGFFPNAAEKFSDFSNKMAFKILDVEKDPT
                     TQGFVEESYDVIIAANVLHATRSLETTLRNVRSLLKPGGFLVLMEVTGMQSVRVTFILG
                     GLPGWWLGADDGRPLGPGVSVVDWDVLFDKTGFSGADTVMHDLEDDTKHCNSLIVTQ"
     PFAM_domain     complement(join(27489..27764,27819..27848))
                     /aSDomain="Methyltransf_12"
                     /aSTool="clusterhmmer"
                     /database="35.0"
                     /db_xref="PF08242.15"
                     /description="Methyltransferase domain"
                     /detection="hmmscan"
                     /domain_id="clusterhmmer_input.path1.gene344_0033"
                     /evalue="1.50E-19"
                     /label="input.path1.gene344"
                     /locus_tag="input.path1.gene344"
                     /protein_end="1541"
                     /protein_start="1439"
                     /score="70.7"
                     /tool="antismash"
                     /translation="LEIGAGTGGTTWSVLNSINNAYDSYTYTDISSGFFPNAAEKFSDF
                     SNKMAFKILDVEKDPTTQGFVEESYDVIIAANVLHATRSLETTLRNVRSLLKPGGFL"
     PFAM_domain     complement(28380..29303)
                     /aSDomain="PS-DH"
                     /aSTool="clusterhmmer"
                     /database="35.0"
                     /db_xref="PF14765.9"
                     /description="Polyketide synthase dehydratase"
                     /detection="hmmscan"
                     /domain_id="clusterhmmer_input.path1.gene344_0032"
                     /evalue="7.10E-51"
                     /label="input.path1.gene344"
                     /locus_tag="input.path1.gene344"
                     /protein_end="1262"
                     /protein_start="954"
                     /score="173.3"
                     /tool="antismash"
                     /translation="HELLGRRTPDDNDHELRWRNVLKLSEMPWVRGHEVLDEVLLPGAA
                     YVSIAVEAGKHLATSTGKSVRLIDVENVDILRPVVVPDNQEGVETLFTAHILSSSPSEG
                     VLRARFSYYICNDQSSGSMVHTCSGDLVVHLGADSESGDLLPPRDAVPPNLVNIDGERV
                     YKMFEGIDLKYSGVFRSIADSKRCLNYATATGVWPEGSLSNDYGVHPAMLDVAFQTLFI
                     ARAHPASRQITSALLPSHIDRVRVSPSVQILQPEGGGDIKAAFESWVVGQTATSLTGDL
                     NVYDAETGKTFLQVEGLATNMVGEQDA"
     aSDomain        complement(28764..29303)
                     /ASF="catalytic triad H,G,P inconclusive"
                     /aSDomain="PKS_DH"
                     /aSTool="nrps_pks_domains"
                     /database="nrpspksdomains.hmm"
                     /detection="hmmscan"
                     /domain_id="nrpspksdomains_input.path1.gene344_PKS_DH.1"
                     /evalue="9.60E-25"
                     /label="input.path1.gene344_PKS_DH.1"
                     /locus_tag="input.path1.gene344"
                     /protein_end="1134"
                     /protein_start="954"
                     /score="79.7"
                     /tool="antismash"
                     /translation="HELLGRRTPDDNDHELRWRNVLKLSEMPWVRGHEVLDEVLLPGAA
                     YVSIAVEAGKHLATSTGKSVRLIDVENVDILRPVVVPDNQEGVETLFTAHILSSSPSEG
                     VLRARFSYYICNDQSSGSMVHTCSGDLVVHLGADSESGDLLPPRDAVPPNLVNIDGERV
                     YKMFEGIDLKYSGVFRS"
     CDS_motif       complement(29142..29219)
                     /aSTool="nrps_pks_domains"
                     /database="abmotifs"
                     /detection="hmmscan"
                     /domain_id="nrpspksmotif_input.path1.gene344_0006"
                     /evalue="4.40E-07"
                     /label="PKSI-DH_m2"
                     /locus_tag="input.path1.gene344"
                     /protein_end="1008"
                     /protein_start="982"
                     /score="22.5"
                     /tool="antismash"
                     /translation="WVRGHEVLDEVLLPGAAYVSIAVEAG"
     PFAM_domain     complement(29490..30485)
                     /aSDomain="Acyl_transf_1"
                     /aSTool="clusterhmmer"
                     /database="35.0"
                     /db_xref="PF00698.24"
                     /description="Acyl transferase domain"
                     /detection="hmmscan"
                     /domain_id="clusterhmmer_input.path1.gene344_0031"
                     /evalue="2.30E-47"
                     /label="input.path1.gene344"
                     /locus_tag="input.path1.gene344"
                     /protein_end="892"
                     /protein_start="560"
                     /score="162.2"
                     /tool="antismash"
                     /translation="IFTGQGAQWPAMGRELIQKSPLFRKTIEECEAILNALPEGDVPEW
                     SLMQELTADASSSRLSEAMISQPLCTAVQLGLVNLLTAAGISFDAVVGHSSGEIAATYA
                     SGIITTKGAMQIAYYRGFHAKLATGPDGERGGMLAAGLSFEKATQFCSRPEFQGRIQVA
                     ASNAPQSVTLSGDINAIKEAKEQLDADNIFARQLKVDTAYHSHHMQPCAGPYLQSLLAC
                     DIELQAPKPGSCVWNSSVRGDAELLKRDLSSLKGTYWVANMVQTVLFSQAIESSIWHGG
                     PFDLAIEVGPHPALKGPVEQTLKAAYGSVPMYTGALKRNGSDVEAFSAALG"
     aSDomain        complement(29526..30485)
                     /ASF="Neither malonyl-CoA or methylmalonyl-CoA specific"
                     /ASF="found active site serine: True, scaffold matched
                     GHGE: True"
                     /aSDomain="PKS_AT"
                     /aSTool="nrps_pks_domains"
                     /database="nrpspksdomains.hmm"
                     /detection="hmmscan"
                     /domain_id="nrpspksdomains_input.path1.gene344_PKS_AT.1"
                     /evalue="3.50E-91"
                     /label="input.path1.gene344_PKS_AT.1"
                     /locus_tag="input.path1.gene344"
                     /protein_end="880"
                     /protein_start="560"
                     /score="297.5"
                     /specificity="substrate consensus: pk"
                     /specificity="PKS signature: Malonyl-CoA"
                     /specificity="Minowa: mmal"
                     /tool="antismash"
                     /translation="IFTGQGAQWPAMGRELIQKSPLFRKTIEECEAILNALPEGDVPEW
                     SLMQELTADASSSRLSEAMISQPLCTAVQLGLVNLLTAAGISFDAVVGHSSGEIAATYA
                     SGIITTKGAMQIAYYRGFHAKLATGPDGERGGMLAAGLSFEKATQFCSRPEFQGRIQVA
                     ASNAPQSVTLSGDINAIKEAKEQLDADNIFARQLKVDTAYHSHHMQPCAGPYLQSLLAC
                     DIELQAPKPGSCVWNSSVRGDAELLKRDLSSLKGTYWVANMVQTVLFSQAIESSIWHGG
                     PFDLAIEVGPHPALKGPVEQTLKAAYGSVPMYTGALKRN"
     CDS_motif       complement(30132..30233)
                     /aSTool="nrps_pks_domains"
                     /database="abmotifs"
                     /detection="hmmscan"
                     /domain_id="nrpspksmotif_input.path1.gene344_0005"
                     /evalue="7.40E-08"
                     /label="PKSI-AT-mM_m3"
                     /locus_tag="input.path1.gene344"
                     /protein_end="678"
                     /protein_start="644"
                     /score="25.0"
                     /tool="antismash"
                     /translation="GISFDAVVGHSSGEIAATYASGIITTKGAMQIAY"
     CDS_motif       complement(30435..30485)
                     /aSTool="nrps_pks_domains"
                     /database="abmotifs"
                     /detection="hmmscan"
                     /domain_id="nrpspksmotif_input.path1.gene344_0004"
                     /evalue="5.70E-05"
                     /label="PKSI-AT-mM_m1"
                     /locus_tag="input.path1.gene344"
                     /protein_end="577"
                     /protein_start="560"
                     /score="15.7"
                     /tool="antismash"
                     /translation="IFTGQGAQWPAMGRELI"
     PFAM_domain     complement(30633..30995)
                     /aSDomain="KAsynt_C_assoc"
                     /aSTool="clusterhmmer"
                     /database="35.0"
                     /db_xref="PF16197.8"
                     /description="Ketoacyl-synthetase C-terminal extension"
                     /detection="hmmscan"
                     /domain_id="clusterhmmer_input.path1.gene344_0030"
                     /evalue="2.40E-13"
                     /label="input.path1.gene344"
                     /locus_tag="input.path1.gene344"
                     /protein_end="511"
                     /protein_start="390"
                     /score="50.7"
                     /tool="antismash"
                     /translation="NPAIAQYYGPLQITTKALPWPEVPAGTPARASVNSFGFGGTNAHA
                     IIESYDNGSASSSIQAQDEQPEESSEGGLGPLIFSAASGSSLLRTVQAYLEHLREHPSV
                     DLQDLSWLLQTRRTTHR"
     aSDomain        complement(30846..32138)
                     /ASF="found active site cysteine: True, scaffold matched
                     GSSS: True"
                     /ASF="found active site histidines: True"
                     /aSDomain="PKS_KS"
                     /aSTool="nrps_pks_domains"
                     /database="nrpspksdomains.hmm"
                     /detection="hmmscan"
                     /domain_id="nrpspksdomains_input.path1.gene344_PKS_KS.1"
                     /domain_subtypes="Iterative-KS"
                     /evalue="6.70E-167"
                     /label="input.path1.gene344_PKS_KS.1"
                     /locus_tag="input.path1.gene344"
                     /protein_end="440"
                     /protein_start="9"
                     /score="547.5"
                     /tool="antismash"
                     /translation="IAVIGSACRFPGASSSPSKLWSLLQEPRDVLKKFDPDRLNLKRFH
                     HTNGDTHGATDVNNKSYLLEENTRLFDASFFGISPLEAAGMDPQQRLLLETVYESFEAA
                     GVTLDQLKGSLTSVHVGVMTNDYSFIQLRDPETLSKYNATGTANSIMSNRISYVFDLKG
                     PSETIDTACSSSLVALHHAAQGLLSGDCETAVVAGVNLIFDPSPYITESKLHMLSPDSQ
                     SRMWDKSANGYARGEGAAALLLKPLSRALRDGDHIEGIVRGTGVNSDGQSSGITMPFAP
                     AQSALIRQTYLRAGLDPIKDRPQYFECHGTGTPAGDPVEARAISESLLDGETSSDNPLY
                     VGSVKTVIGHLEGCAGLAGVIRAILALKHRTIPPNLHFKELNPAIAQYYGPLQITTKAL
                     PWPEVPAGTPARASVNSFGFGGTNAHAIIESY"
     PFAM_domain     complement(31005..31364)
                     /aSDomain="Ketoacyl-synt_C"
                     /aSTool="clusterhmmer"
                     /database="35.0"
                     /db_xref="PF02801.25"
                     /description="Beta-ketoacyl synthase, C-terminal domain"
                     /detection="hmmscan"
                     /domain_id="clusterhmmer_input.path1.gene344_0029"
                     /evalue="1.20E-30"
                     /label="input.path1.gene344"
                     /locus_tag="input.path1.gene344"
                     /protein_end="387"
                     /protein_start="267"
                     /score="106.1"
                     /tool="antismash"
                     /translation="GIVRGTGVNSDGQSSGITMPFAPAQSALIRQTYLRAGLDPIKDRP
                     QYFECHGTGTPAGDPVEARAISESLLDGETSSDNPLYVGSVKTVIGHLEGCAGLAGVIR
                     AILALKHRTIPPNLHF"
     CDS_motif       complement(31179..31226)
                     /aSTool="nrps_pks_domains"
                     /database="abmotifs"
                     /detection="hmmscan"
                     /domain_id="nrpspksmotif_input.path1.gene344_0003"
                     /evalue="1.30E-03"
                     /label="PKSI-KS_m5"
                     /locus_tag="input.path1.gene344"
                     /protein_end="329"
                     /protein_start="313"
                     /score="11.2"
                     /tool="antismash"
                     /translation="YFECHGTGTPAGDPVE"
     PFAM_domain     complement(31389..32144)
                     /aSDomain="ketoacyl-synt"
                     /aSTool="clusterhmmer"
                     /database="35.0"
                     /db_xref="PF00109.29"
                     /description="Beta-ketoacyl synthase, N-terminal domain"
                     /detection="hmmscan"
                     /domain_id="clusterhmmer_input.path1.gene344_0028"
                     /evalue="3.00E-68"
                     /label="input.path1.gene344"
                     /locus_tag="input.path1.gene344"
                     /protein_end="259"
                     /protein_start="7"
                     /score="230.2"
                     /tool="antismash"
                     /translation="EPIAVIGSACRFPGASSSPSKLWSLLQEPRDVLKKFDPDRLNLKR
                     FHHTNGDTHGATDVNNKSYLLEENTRLFDASFFGISPLEAAGMDPQQRLLLETVYESFE
                     AAGVTLDQLKGSLTSVHVGVMTNDYSFIQLRDPETLSKYNATGTANSIMSNRISYVFDL
                     KGPSETIDTACSSSLVALHHAAQGLLSGDCETAVVAGVNLIFDPSPYITESKLHMLSPD
                     SQSRMWDKSANGYARGEGAAALLLKPLSRA"
     CDS_motif       complement(31425..31463)
                     /aSTool="nrps_pks_domains"
                     /database="abmotifs"
                     /detection="hmmscan"
                     /domain_id="nrpspksmotif_input.path1.gene344_0002"
                     /evalue="1.70E-03"
                     /label="PKSI-KS_m4"
                     /locus_tag="input.path1.gene344"
                     /protein_end="247"
                     /protein_start="234"
                     /score="11.6"
                     /tool="antismash"
                     /translation="WDKSANGYARGEG"
     CDS_motif       complement(31605..31652)
                     /aSTool="nrps_pks_domains"
                     /database="abmotifs"
                     /detection="hmmscan"
                     /domain_id="nrpspksmotif_input.path1.gene344_0001"
                     /evalue="4.60E-06"
                     /label="PKSI-KS_m3"
                     /locus_tag="input.path1.gene344"
                     /protein_end="187"
                     /protein_start="171"
                     /score="18.6"
                     /tool="antismash"
                     /translation="GPSETIDTACSSSLVA"
     CDS             33044..34189
                     /ID="input.cds345.1"
                     /NRPS_PKS="Domain: PKS_ER (26-290). E-value: 1.5e-17.
                     Score: 55.5. Matches aSDomain:
                     nrpspksdomains_input.path1.gene345_PKS_ER.1"
                     /Name="input.path1.gene345"
                     /Note="single-exon"
                     /gene="input.path1.gene345"
                     /gene_functions="biosynthetic-additional
                     (rule-based-clusters) ADH_zinc_N"
                     /gene_functions="biosynthetic-additional (smcogs)
                     SMCOG1028:crotonyl-CoA reductase / alcohol dehydrogenase
                     (Score: 169; E-value: 2.5e-51)"
                     /gene_kind="biosynthetic-additional"
                     /phase="0"
                     /sec_met_domain="ADH_zinc_N (E-value: 7.3e-10, bitscore:
                     35.1, seeds: 86, tool: rule-based-clusters)"
                     /source="GlimmerHMM"
                     /transl_table=1
                     /translation="MALATPLPATQAAVKVTGPSTVDVSAATTLPVLEAFEVLVRVACV
                     SINHVDGKSADMSPTPGATSGVDFSGLIVALGSKVDSDEFRANNNMRALSIGDRVFGGV
                     FGNNPLRHDNGAFAEYVAVPARLIWHMPAAMDFSTAATIGATLATVGLALFQYLQVPMP
                     STQTISDSKTIPDPQQKTRMALVYGGGTATGAMAIQVLKLAGFRPITTCSPGSAARAMH
                     LGAAATFDYRSPTCGADLREHTANGLELALDCITDTASMSICYEALGSAGGRYVALDAF
                     PLRGHTRRSVAAEWVCTYTQFGHAVAWVPPYNLDARPRDREIAEAWYVVAQQLVDEGLI
                     EPYPKEDRTGGLAAVGEGMRAVWKGEISGRKLAYPIAEECY"
     aSDomain        33122..33913
                     /aSDomain="PKS_ER"
                     /aSTool="nrps_pks_domains"
                     /database="nrpspksdomains.hmm"
                     /detection="hmmscan"
                     /domain_id="nrpspksdomains_input.path1.gene345_PKS_ER.1"
                     /evalue="1.50E-17"
                     /label="input.path1.gene345_PKS_ER.1"
                     /locus_tag="input.path1.gene345"
                     /protein_end="290"
                     /protein_start="26"
                     /score="55.5"
                     /tool="antismash"
                     /translation="ATTLPVLEAFEVLVRVACVSINHVDGKSADMSPTPGATSGVDFSG
                     LIVALGSKVDSDEFRANNNMRALSIGDRVFGGVFGNNPLRHDNGAFAEYVAVPARLIWH
                     MPAAMDFSTAATIGATLATVGLALFQYLQVPMPSTQTISDSKTIPDPQQKTRMALVYGG
                     GTATGAMAIQVLKLAGFRPITTCSPGSAARAMHLGAAATFDYRSPTCGADLREHTANGL
                     ELALDCITDTASMSICYEALGSAGGRYVALDAFPLRGHTRRS"
     PFAM_domain     33620..33871
                     /aSDomain="ADH_zinc_N"
                     /aSTool="clusterhmmer"
                     /database="35.0"
                     /db_xref="PF00107.29"
                     /description="Zinc-binding dehydrogenase"
                     /detection="hmmscan"
                     /domain_id="clusterhmmer_input.path1.gene345_0040"
                     /evalue="1.20E-08"
                     /label="input.path1.gene345"
                     /locus_tag="input.path1.gene345"
                     /protein_end="276"
                     /protein_start="192"
                     /score="35.1"
                     /tool="antismash"
                     /translation="TGAMAIQVLKLAGFRPITTCSPGSAARAMHLGAAATFDYRSPTCG
                     ADLREHTANGLELALDCITDTASMSICYEALGSAGGRYV"
     CDS             complement(join(34335..34384,34756..34771,35160..35386,
                     35423..35676,35733..35920))
                     /Name="input.path1.gene346"
                     /gene="input.path1.gene346"
                     /gene_functions="biosynthetic-additional
                     (rule-based-clusters) PCMT"
                     /gene_functions="biosynthetic-additional (smcogs)
                     SMCOG1089:methyltransferase (Score: 76.3; E-value:
                     4.2e-23)"
                     /gene_kind="biosynthetic-additional"
                     /sec_met_domain="PCMT (E-value: 2e-06, bitscore: 23.9,
                     seeds: 9, tool: rule-based-clusters)"
                     /source="GlimmerHMM"
                     /transl_table=1
                     /translation="MTSTEAAGTGKAPAIRANPALQTYYESQESYLVYEVVLRGSHHFG
                     FYEKDTYWPFPVGRSLERMEAKLLSALALPSGSQILDAGCGFGPVAISMAKKGMRVTAI
                     DIIDHHVTKARRNVEKAGLPKGQVTVEKMDYQHLESIASESHDDAKAAATGFFRILKPG
                     GRIAFFEAQRSRTSGDYDEGDELAGHLKLVNEYTAMPTNELSREDYFKDLLEDAGFVDV
                     EFTLPPGTREPREHWSYSALKA"
     PFAM_domain     complement(join(35325..35386,35423..35624))
                     /aSDomain="Methyltransf_11"
                     /aSTool="clusterhmmer"
                     /database="35.0"
                     /db_xref="PF08241.15"
                     /db_xref="GO:0008757"
                     /description="Methyltransferase domain"
                     /detection="hmmscan"
                     /domain_id="clusterhmmer_input.path1.gene346_0041"
                     /evalue="4.00E-08"
                     /gene_ontologies="GO:0008757:
                     S-adenosylmethionine-dependent methyltransferase activity"
                     /label="input.path1.gene346"
                     /locus_tag="input.path1.gene346"
                     /protein_end="168"
                     /protein_start="80"
                     /score="33.9"
                     /tool="antismash"
                     /translation="LDAGCGFGPVAISMAKKGMRVTAIDIIDHHVTKARRNVEKAGLPK
                     GQVTVEKMDYQHLESIASESHDDAKAAATGFFRILKPGGRIAF"
     CDS             join(36635..37210,37303..37828,37919..38334)
                     /Name="input.path1.gene347"
                     /gene="input.path1.gene347"
                     /gene_functions="biosynthetic-additional
                     (rule-based-clusters) p450"
                     /gene_functions="biosynthetic-additional (smcogs)
                     SMCOG1034:cytochrome P450 (Score: 251.9; E-value: 2.1e-76)"
                     /gene_kind="biosynthetic-additional"
                     /sec_met_domain="p450 (E-value: 1.5e-47, bitscore: 158.5,
                     seeds: 50, tool: rule-based-clusters)"
                     /source="GlimmerHMM"
                     /transl_table=1
                     /translation="MITNDLIAQHSLTLTIASSVLLVFLLSRLLRKDATGKAQGCRPVA
                     KRWQWDPILGLDIVLAQIGALKGNYYLPWLIELHSNMPKTFEINFFGKRQIYTSEPDNL
                     KAMTATNFHDFGIEPMRRHTKGSMPFADKGISTVDGKEWEFSRFLLKPFFYREVYTSTD
                     RIEPFADHMMALIPGDGESFNMQSLIQRWFLDLTTNFIFGKPMDALENPDRARITWAML
                     DVLKGGRLRAQFYMMMWAFNWTWWYKAVAEVHDFINVHIRETYKEIEEREQRIKDGKPV
                     EPERTDLIWYMAWNLRDEELLRSQLCLVFVPNNDTTSIFISNCIWHLARHPEAWEKLRQ
                     EVLAHGDAPLTFEALRNMKYLQCVLNETHRLTPNNVTQIRVCLNDSVLPVGGGKNAKEP
                     FFVRKGDVVSITKTVMYRDPEIWGNDAEEFKPERFDGRRVFWEFLPFGGGPRRCPAQMM
                     VQTEAAYMLARLARVYRRIEARDPAPYTAVMRIGPSNKTGVQIAVYK"
     PFAM_domain     join(36863..37210,37303..37828,37919..38238)
                     /aSDomain="p450"
                     /aSTool="clusterhmmer"
                     /database="35.0"
                     /db_xref="PF00067.25"
                     /db_xref="GO:0004497"
                     /db_xref="GO:0005506"
                     /db_xref="GO:0016705"
                     /db_xref="GO:0020037"
                     /description="Cytochrome P450"
                     /detection="hmmscan"
                     /domain_id="clusterhmmer_input.path1.gene347_0042"
                     /evalue="2.60E-46"
                     /gene_ontologies="GO:0004497: monooxygenase activity"
                     /gene_ontologies="GO:0005506: iron ion binding"
                     /gene_ontologies="GO:0016705: oxidoreductase activity,
                     acting on paired donors, with incorporation or reduction of
                     molecular oxygen"
                     /gene_ontologies="GO:0020037: heme binding"
                     /label="input.path1.gene347"
                     /locus_tag="input.path1.gene347"
                     /protein_end="474"
                     /protein_start="76"
                     /score="158.5"
                     /tool="antismash"
                     /translation="ELHSNMPKTFEINFFGKRQIYTSEPDNLKAMTATNFHDFGIEPMR
                     RHTKGSMPFADKGISTVDGKEWEFSRFLLKPFFYREVYTSTDRIEPFADHMMALIPGDG
                     ESFNMQSLIQRWFLDLTTNFIFGKPMDALENPDRARITWAMLDVLKGGRLRAQFYMMMW
                     AFNWTWWYKAVAEVHDFINVHIRETYKEIEEREQRIKDGKPVEPERTDLIWYMAWNLRD
                     EELLRSQLCLVFVPNNDTTSIFISNCIWHLARHPEAWEKLRQEVLAHGDAPLTFEALRN
                     MKYLQCVLNETHRLTPNNVTQIRVCLNDSVLPVGGGKNAKEPFFVRKGDVVSITKTVMY
                     RDPEIWGNDAEEFKPERFDGRRVFWEFLPFGGGPRRCPAQMMVQTEAAYMLARLARVY"
     CDS             join(40692..42609,42976..43192,43245..43299)
                     /Name="input.path1.gene348"
                     /gene="input.path1.gene348"
                     /source="GlimmerHMM"
                     /transl_table=1
                     /translation="MDPGPAYKRRRPAVACTECRRRKIRCDRTTPCGPCSKSPLGLQCV
                     YNNSSTGLGLDRAQHDHDAFAQLDFTQSVLKPMFHDAVDDLDLFPIDMTYLNDESDGGF
                     IDYLGLGGVPYPRHEPAELPGSHLDGERLIWTSRSGRTSATTNSLIGSTPQLSWGSGSG
                     TGSGVSGPGSSAAPSSVAASTNASSGSGGSGSGSGSGSSGPGSSGSGAVPELLFGDEIS
                     TTEREKNWYHAFSRCKKLRFLFRGIAGHHYDDDAAMQPGHEAVRALMKTFSRLSRVAQR
                     ECESRVMSSHSLLGWHATAASTAATGRGLLPPRATCDVLLETYINTFESVLRILHVPTF
                     RREYESFWRSPASQSMDEDESFACKLMIAMALGSCVCLSRHVLDDSERAQGGSLRDRSS
                     SWIAHGKQWLARKMFSGSRADLDTAQMMCLLALARHTHHHTLPTGTGWFPGDHDLTRVG
                     IQMGLHREPRMRFPNISIQEAEIRRRLWATMLELSLQLCFDEGLPAPLSPESYDCEPPS
                     SVTDEELEQCTIPMHTDSHTPSNRLAFTPSIVQVLLARTQRLRLRILHLVNAPGASKAY
                     EESHQLAAELNTACCTDLGILRSMKKPTNFQIRLLDVFTRPFVLALHGPFADKAATNPA
                     YYYSRAYIEAMLRGCRSRDTDEVIADAARTALGVCCEVMERRRRTGGTGRSEDGEEDVQ
                     MWVHSDSEDGRDSDREVGHLNLLGFPNTGDKTPPE"
     PFAM_domain     40734..40841
                     /aSDomain="Zn_clus"
                     /aSTool="clusterhmmer"
                     /database="35.0"
                     /db_xref="PF00172.21"
                     /db_xref="GO:0000981"
                     /db_xref="GO:0006355"
                     /db_xref="GO:0008270"
                     /description="Fungal Zn(2)-Cys(6) binuclear cluster domain"
                     /detection="hmmscan"
                     /domain_id="clusterhmmer_input.path1.gene348_0043"
                     /evalue="6.80E-09"
                     /gene_ontologies="GO:0000981: DNA-binding transcription
                     factor activity, RNA polymerase II-specific"
                     /gene_ontologies="GO:0006355: regulation of DNA-templated
                     transcription"
                     /gene_ontologies="GO:0008270: zinc ion binding"
                     /label="input.path1.gene348"
                     /locus_tag="input.path1.gene348"
                     /protein_end="50"
                     /protein_start="14"
                     /score="35.8"
                     /tool="antismash"
                     /translation="ACTECRRRKIRCDRTTPCGPCSKSPLGLQCVYNNSS"
     PFAM_domain     41655..42257
                     /aSDomain="Fungal_trans"
                     /aSTool="clusterhmmer"
                     /database="35.0"
                     /db_xref="PF04082.21"
                     /db_xref="GO:0003677"
                     /db_xref="GO:0006351"
                     /db_xref="GO:0008270"
                     /description="Fungal specific transcription factor domain"
                     /detection="hmmscan"
                     /domain_id="clusterhmmer_input.path1.gene348_0044"
                     /evalue="1.10E-08"
                     /gene_ontologies="GO:0003677: DNA binding"
                     /gene_ontologies="GO:0006351: DNA-templated transcription"
                     /gene_ontologies="GO:0008270: zinc ion binding"
                     /label="input.path1.gene348"
                     /locus_tag="input.path1.gene348"
                     /protein_end="522"
                     /protein_start="321"
                     /score="34.6"
                     /tool="antismash"
                     /translation="ETYINTFESVLRILHVPTFRREYESFWRSPASQSMDEDESFACKL
                     MIAMALGSCVCLSRHVLDDSERAQGGSLRDRSSSWIAHGKQWLARKMFSGSRADLDTAQ
                     MMCLLALARHTHHHTLPTGTGWFPGDHDLTRVGIQMGLHREPRMRFPNISIQEAEIRRR
                     LWATMLELSLQLCFDEGLPAPLSPESYDCEPPSSVTDE"
     CDS             join(46190..46443,46500..47061)
                     /Name="input.path1.gene349"
                     /gene="input.path1.gene349"
                     /source="GlimmerHMM"
                     /transl_table=1
                     /translation="MASGTTSNGASTPTQYNEKHEDIHPCRHCHHQNEGRAPALPRHHQ
                     STVSHVLDPPYYRIANPGPLGLISFALTTFVLGLYQCGAGLPGSNPMAGVGPEQAIFGL
                     AVFFGGIAQFFAGLMEFRVGNTFGTTVHCSYGAFWLSFAMFFVPSLGIKDAYKGDERAY
                     SFALGIFLILWCFLTLVFFVAALKTNIAILLVLGFLALAFLFLSMAQFLSTTHPIAAIR
                     INKTGGAFSCICAFMAFYAGSAGIMTEDTTWVKLPLGEINVRVNKSNMA"
     PFAM_domain     join(46346..46443,46500..47022)
                     /aSDomain="Gpr1_Fun34_YaaH"
                     /aSTool="clusterhmmer"
                     /database="35.0"
                     /db_xref="PF01184.22"
                     /db_xref="GO:0016020"
                     /description="GPR1/FUN34/yaaH family"
                     /detection="hmmscan"
                     /domain_id="clusterhmmer_input.path1.gene349_0045"
                     /evalue="2.40E-57"
                     /gene_ontologies="GO:0016020: membrane"
                     /label="input.path1.gene349"
                     /locus_tag="input.path1.gene349"
                     /protein_end="259"
                     /protein_start="52"
                     /score="194.0"
                     /tool="antismash"
                     /translation="DPPYYRIANPGPLGLISFALTTFVLGLYQCGAGLPGSNPMAGVGP
                     EQAIFGLAVFFGGIAQFFAGLMEFRVGNTFGTTVHCSYGAFWLSFAMFFVPSLGIKDAY
                     KGDERAYSFALGIFLILWCFLTLVFFVAALKTNIAILLVLGFLALAFLFLSMAQFLSTT
                     HPIAAIRINKTGGAFSCICAFMAFYAGSAGIMTEDTTWVKLPLG"
     CDS             complement(join(47461..47651,47714..47903))
                     /Name="input.path1.gene350"
                     /gene="input.path1.gene350"
                     /source="GlimmerHMM"
                     /transl_table=1
                     /translation="MSFLTQSIARRATLIPRIAFTQTPRAFSTHFALNRTATEAVKDGV
                     KTVDRVVSDKIVDGIDASTTVGSKLKEGVQEVTKGKTTGKAAEYRGEAKGKAQELKGEA
                     KGAAEEVKGKVKGAAEEVKSKI"
     CDS             complement(join(48441..48454,48933..50544))
                     /Name="input.path1.gene351"
                     /gene="input.path1.gene351"
                     /source="GlimmerHMM"
                     /transl_table=1
                     /translation="MTTASSLSSSVALISPLPSPTASATPIRVLLRDSIDGTNDFFPFN
                     DIATLNAAGSDSSVTFKELFTTSIEGGQEIVLFRSGCQVHGLADCTVACNTSESFFGSL
                     ETFYNCAALASVAFWTQDAQFYYVGDEAERNVSSIMGSGSLADFDSAPVLESLVTCAQD
                     ACEHDGLSKSCDRSIGDLSRDSSAQEIFIALEDFCPDLTAEINPDIFGPGVLISYVLQV
                     CFAASLYLLTKGFTLWVSITEGAALKSEPRKVGLQRRLTRVGSIIWRDTSGLSRTSIAI
                     ATTLVEFQEAQAWFVFAVQIASILAIVVNSQEGAFWGEIVVNAAVAYHVSQNGVLPMFL
                     IQICLHHEGIRNWHTFLGFFVEYLLAVIATTQKIYFKDAFQLFREQGQLKGCGYNPSPR
                     TYCAATRSVDGVQFSIFPHPLLYKMVFLFLDTIAIAVLVVDQFAWTIRKHHLTKHMRIG
                     TYRIGRFPSWGSKKRGLVLKRWFWRILEVTYLVVNILYMISLTKVITAESFAANKWSYG
                     QIIAVTVWGPVIVKLFDLLLYFVR"
ORIGIN
        1 acgcggcgag aactcctccg cgctgggcca ttgccctcct tgtcttgttg ctctaaggaa
       61 gagaccagat ccaagggctt ctcgaatttc tcgctctttc tttgtcgttt tccaggaagc
      121 ggtgctccga agctctctcg gagattgggt tgaactggag tggagggacc gctgacaaaa
      181 cctggctgca tcgagctacg acgccgcgca gcctttgcct tagaattctt ttgccgacca
      241 acaaaagggt cttcatgctt cagatacgtc agtcgccaga cattgtagga actcatttcg
      301 cggttgatgg ttattccgat tatcaaaggc tggtgcaggt cttgaccgga tgcgcctgga
      361 atcttgatct cttcaatgtg tagcatctcc tcagctgggt caagaaatgg gggtttcttg
      421 gatgcgtttc ttctcaggcc atttgttttc tgtggctcct ggtcagttac caccagacca
      481 agctccctca ggggatccgt cagcgagatg agtctgggcc atcgtgactc gggttgctcc
      541 aacggtgcct cccacagatt atccagcgtt gaacccagtc tgagaggaag cgacttgggc
      601 ttgttcaggc cctcgacaga aaaggcggtc tgttgcgagc tgctgaaggc cgtcagctgc
      661 gacgagacga aggagtttgg tggcactcga gggaacttga aagatattgg tgctatattt
      721 tcggttcgtt gtttccgctg aactatgacg ccgacggggc ctgcgaaagc cgactcgact
      781 tcaaatggca tgtggacgat gtggttggtt ccggcgagga agtatatgtg cgcctgggtc
      841 ttgaggaaga cgaccagggc cttcgaaagg gcgggccgag tactggatct tgtgttcgca
      901 tcgctatttt cggtctcgtc gtcttcggat gctgggaaat atgccaggag ggcctggata
      961 atgggctcgt tctctagatc gaacttgaac gtctttcgaa agatgcctcc tcgacaccag
     1021 acgacacagc gttcggtcgt gaggagctca tcctcaatgc cgctctcctc cctctcatct
     1081 gtcacaatgt cccatgtgta cgaggccgct ggcgggttcg caggcagcag ctgttcgtcg
     1141 acggcatgtt gaagtcctgc tggctgatgc agccccaggg acttcaccga cgccatgttc
     1201 cggtgggcgc cataagccgc tggtaacgtg acagcgggtc gtgtagggtt atcgccgtga
     1261 attggccgcc tttagaggag aagattgtat gtgtcgagtt ccaaaaggcc aaaacgtagg
     1321 tgctggagtt tgagccgcgc gtgaacgcgg ttctgtttgt acggcgaaat gcagcgtggg
     1381 atggtggggc gcgacgctcg ggtgtgtgcc tgtgaggtgt gggcatggat gtgattaggc
     1441 tcgtgacgta gctgcaggta cctcccgtcc atcgcgccgc acttggagct gtcatagctc
     1501 gacgcgggta cctacaccag cttccaaccc tcgacatcgt tgctattccc cagccttgag
     1561 catccgaaga atgacatcaa tgctgctggt gcaatgacgg accagtcgcc gaatcccggc
     1621 gataagcagg agcaccagct cgaagcgcct cagtcccaac ctgacctgcc acgcgacgac
     1681 gccgcgacct cctcggacga cgaggacaag acacctgacc acgatgcgcc gaacaagatc
     1741 atttcggagg gcccagccca agattccgtc atcaaattgg acgataatgg cggtaaagag
     1801 gaaatagcga gggagactga tggtggcgtc tcggggagcc ctcccgcggc gacgaggatc
     1861 aggcccaaca ccccgaggag aacggagaga aggacgagga ggaagaagag gataaagaaa
     1921 taagacaaga agctgaagta gaggaaggag aagacgaaga ggaggaggac gacgacgacg
     1981 aagaaggcgg tgaagatgac ggcgatgaag aagaagatga agaggatgat gaagaggacg
     2041 acgacgacga cgacgacgac gaagaagatg atgagccaag gctcaagtac gctcgcctaa
     2101 cgcaacacct cggccctctc taccgcaatg gtgatgccac gagtgcgttc ctcgttgcgg
     2161 gtgacaagat ggtaagactt gcttcggtac cctagttgca ctaccgtact gacttcctct
     2221 cagatcgttg gaacccataa cggcaatatc gtgagttctt gcttgcccgg tcgcgaagtc
     2281 accgtctaac cccagtccag aacataatcc agctcccgat gttccaaccc ctaaaagtgt
     2341 accacgccca ttctgcctcg gtcaccggta tttcaatatc tccctttcca ccgcctctac
     2401 cgaccgataa accggaagtt ccaccgcacc ttgcagcacc tggggcctcc agcagcgcct
     2461 cggctcgacc actggactca tctcctgctg cggcatcaag gaaaccccgc gagcgtcctc
     2521 aaattccaaa gactccatcg aatgacatct tcgttgcgac gtcgtcgatg gatggtaacg
     2581 tgtgcgtaca gtcactcatc gacatgaagg acgtgcagtt gcggaacttt gcaaggcctg
     2641 ttcagacagt ggctttatcc cccgaataca agacagatag aacctatttg tctggaggaa
     2701 cggctggtca gctcatcctg actgtaggtg gcgccccagg ccgaagcact tctactacaa
     2761 caggtagtgc cgccgctgct gcctccgggt ggttgggaag tatgggcatc gggagcaata
     2821 ccgggaaaga caccatcctg cattccgggg agggaatcat aagcacgatc aagtggtctc
     2881 tttccggaaa atacgtcgtg tggctgaatg agcatggcat caagattatg cgatcaaagc
     2941 tctacctcga cagtgcagat gccgaagatg catggaagcg cataggacat atcgaccggc
     3001 cacagacaga ggaatgggac actatggcta gtgtctggaa aggccgtgtg gagtggatcg
     3061 acgaacaggc tgttgaatcg gatgagtctg aacagggtcc tcttgacaaa gccctttcac
     3121 cagctaccga aaagctgaaa gagcaggctg tcttgggcaa gaggagtatc gagcgccttc
     3181 tcgtgggctg gggcggtacc atttggatca tccatgtcca tcctggaggc attggcgtcg
     3241 gcagaaacgc tggggagaag agccttggac gcgctgaaat cgtcaaaatg tgagttctgg
     3301 tcctcccagg tgtgaccaaa tcacaagcta accttcctca gtcttcgcat ggattgcatt
     3361 atttccggca tttctttata tacccagaac cttttacttg tacttgcata ttgtttaccc
     3421 gacgatgacg atgaagggga aagtgtcgaa acatcgccag ccaagacgca taagtcccaa
     3481 ccttcgacag catcaacagg gagtgaaaca gccggaggca tccgccgccg gcaaaacaac
     3541 caacctcctg aactacgcct tatcgacctg aactcacagg cagaagcgga caaggatagc
     3601 ctcagcgtca gtcgctacga gaggctgtcg tctggcgact accatctggg ggtgttgcct
     3661 gcgcgtaacg ctgcctctgc agttgcctca tccaaagggg cactcgaagc tctcgccggt
     3721 cttggctcgg atatgtggaa tgccgccatt aacccgagat cactgtttag ctcgggagca
     3781 agcatccgga gccgagaaag cggcgaggac ggaaactcta gtatgagagg cagcgccgcc
     3841 ggaactatca ggccaggcac tggtagaaac agtatcccgt cggttcatcc cggtctggtt
     3901 aagcccgggg tcaaggtgtt cattcatagc ccatacgact gcattcttgc aacaagaagg
     3961 gacttgggag accatctcgc atggctcttg gagcgtcagc agtaccagcg tgcttgggag
     4021 cttctcgatg atcaccctga aattgcgatg acggccagtg agaaggccag cgacgccacc
     4081 cctcaaacgc catcgaagca gcaagagaat gctgatgact ttgatgacga cgagtctatg
     4141 gcagattcag cgcccaaaac tgggtactct tcagtcgacc gagaaaagag acggatcgga
     4201 gagctctgga tccaggagct cattgaggaa aacgactgga tctcagccgg tcaagtctgc
     4261 ggcagggtgc tcacaaccgc cgacaggtgg gagaagtggg tatggacttt tgctggtgct
     4321 aaaaggctcg acgagatcac gaactacatc ccaacagagc caatgcaccc tccgatccct
     4381 acaaccatct acgaagttgt actcggacac tatctccaaa ccaacaagcc cagatttagg
     4441 gagttgctgg accgttggcc cacggagctc tttgacatca aaactatcac gaccgtattg
     4501 gaaaaccaac ttaaatatcg ggatgtgcga gaaaccagca ttgatgacgg agaaaaggga
     4561 agagactggc atattgtcat ggaaagccta gccaggcttc atgaagccaa tgggcgtcac
     4621 cgcgaggcgc tgaagtgtta catcaagctc catgatgcag actcggcttt ccgcttgatc
     4681 agggacaacc accttgccga tgctgtcgca gatgatatcc ccagctttat cggacttagg
     4741 gtatcgccag aagacgtgag tttgatgacg gaagccgatc ttgaacatgc aacatccgaa
     4801 gcgattactc tgctggttga tgaagcccaa cacggtcttt tgcggccgga tgttgtcgtg
     4861 gaacagttgg ccgcccaaca actgaacttg tacatctact tctacttccg tggtctttgg
     4921 aaaggtgaag gcatcaaaga acacgtggga gagaacgtag accgactagt catggacagc
     4981 caatcgttgg tggatagctt cggagacttg gctgtgcatt tattcgcaac atacgacagg
     5041 cccttgctga tggagttctt aaagatctct gttgggtaca cttatgagaa ggttcgtttg
     5101 ccaagacacc atgcgctgtg ataaatacta attattccta ggctgtccaa gaatgtgaac
     5161 tgttctcgta ctacgacgag ctcgtgtatc tatactcgaa aaccggggag atgaaacgag
     5221 cgctgtttct catcattgac cgcctcaaga acgtcggcaa ggctatcgag tttgccaagg
     5281 aacaggacga tcccgacctc tgggaggacc tgctcaacta cagcatggac aagcccagtt
     5341 tcatccgcgg cctccttgag caggtcggca cggctatcaa cccaatcacc ctggtgcgac
     5401 gaattcccga gggcctagaa attgagggtc tcagagaagg cttgacgcac atgatgaagg
     5461 agcatgagat acagtacagt ataagctctg gagtcgcacg agtcttgcgc agtgaggtgg
     5521 cggcggcaca aaacgagctc cgctctggac agcgcaaggc aatcaagttc gaagtgtcag
     5581 tgcattcaac ggagcacgtt gacgttgagg tgaaagacgt accgactgat ccggataacc
     5641 cagaacggaa cgcatctcat ccgacgccag agcacgatca tcgggtccct caggtcgggc
     5701 actgcgcaag gtgccatgag cccttcacag agtatgaaat ggaaactttg gtgggatacg
     5761 cgtgtgggca cgtgttccat gtgagtcact tgctagagat attgcacaag gggaagaagg
     5821 tcgatatcga gttggggaac ggggttgagc aggggagcag gtactcggtt gggatgaagg
     5881 tgatgagagc gcggctgttg aaggacaagg caagaggagg ctgtccggta tgtcatccta
     5941 agtgaagagc gagcctatgt ctttcattct tactatatgt caatacgttg atggcgtttg
     6001 cggatgccgg gttacaagca actttctgat ggtccgtccc ttgtggcggt taagtgacac
     6061 accgacatgt tctacacgaa gggaagaaaa gcaagtgacg atgctgtctt gttcaatttc
     6121 aaaatgtacc tcggcacaaa acttgattat tattcccttc tcagaggttc ccaaatgcga
     6181 aaatcagaaa cctgtgtacc aagctacccc cttccatctc gacaaagatt gccttccaaa
     6241 tcaccttact aatctgctag agacgggccc cattcgcaaa cggatttccg cggatctccc
     6301 gttcgagaag gatggtgctt tagaagatga tggcggcgac catgccggca acgccaagga
     6361 tggcggcgga gattgggtcg ggcatcgtgg cagcgccagt cgcagtagga gtgcccgagg
     6421 cgccggagga cgtggcctcg ctgcctgtgg cagttgggtt ggtcccggtg tgggagtgag
     6481 aggcgctgcc cgaagtgcca ccagagggct cggggtaggc gctggacgag tggccagacg
     6541 cgtgggtggc gccggtgacg gtctcgccag gcacgctggg ctggccgctc tcgccggtgc
     6601 cagtggttgc tccgggagga ggggcagagt agccgggctg agactcgccg gcggggacgc
     6661 tctgctgggg gacggacagg ctgggctggt tctcgccgtg gacggaggtg tagtgttcac
     6721 cttcgccgta ggaggagagg ccgcccgcgc cagggacagt ggtggcgccg gtcgggacag
     6781 gaggaacacc ggtgtcgatg gaggtggcaa cctcacactg agtgttgtgg acgatggtgc
     6841 agacgctcca ggtgtacagg gcggtgcctg tggtcttgtt agctcacgag gcgtggtatc
     6901 agtggttctg ggagtgttta ccgtcagaag tcgtggatcc gtactcctgg gtgacgatgg
     6961 ggagagtcga ggaacaatcc gctaggaaga ggtcagtggg agccaagaac gaggaagtcg
     7021 gagcactgcg tacagtagga agcggtggca acggaggtcg aggcgaagac gcccacgagg
     7081 gtcatgacgc tggcgagggc gttcatcttg aagacagcca ttttatcggt ggaagaagtc
     7141 tgttacggag gtgatttggt cagcgttttg cgaggcagaa agtggaggag ggagaagttg
     7201 gagaaaaggg gaggcttgct gctcgggaag tggaagtgaa gtgttgctga ggaggcgggt
     7261 gaggaacacg tgaagtgagg atgatgacga gctggttctt tgcagatgca aagagaaaag
     7321 caaaaggatt cacgaacctt gacgagtgtc ttgtttcaga gtgctgagcg tgtgcgatgg
     7381 agatggcagg ttgtggcaag ctggaacgcg cgaagacttg tttacgtgga ggagatagaa
     7441 aagagaagac ggcgacgagc gaggggcttc tgtgataaac aaacggctcg gtacctaaac
     7501 aacgggacct aatgcggcga aggccgattc tgtcagttgg tgaacagttg aaaccagctg
     7561 gcagctgtag ggcccctatt ccctaaggca ccgaacgagt ggttggaggg ggcagcgtgt
     7621 tgaaggtgcg taggtgaatc acacaatgta tttcgcactg gcttttcctc tatatcaacg
     7681 agctgccaat catatgactg atatggcagc cgtggaagtc atacaacgaa aatgactggt
     7741 cgtggttttg gcagaggtga cagaggtgac agagggacac agggacacag tgagtgtaaa
     7801 cttgagggaa agaaaagggg gctcgtcaag atcaacaaca tcgacatacc ttcagaaaga
     7861 cgtgcaattc ctcacgaaca ggctgccaag gaaggagacg atggatggag taggaaacaa
     7921 aatggaacac gatgcagttg gatcgaacga gcctgtcggg aggattccag ctctacttgt
     7981 ttcgaagcga ctcttgcgtg aagctactca cctcacacac gcgcccatct acaaacaccg
     8041 gctctgaacg gccgagatct catgcaaatt ttatcctgca ggctacgtga cgcagcgaga
     8101 tgatggtgcc acattgcacc cgcggccgta tctcgcagcg aggaaacaca gcacaagtac
     8161 acccacgctc caggttaatt gggagatgtc ggcggccctg gcttcgtgca actgcagcca
     8221 tccgtctgct gctcgagtaa ccgcgacagg ggctgtttgg cccagtggtg ctcttcgtcc
     8281 agagacatct tggctttcgc atgccgtgtt ggattgccag actcggaacc gccctcccaa
     8341 aacaccatcg tcgacgacat accagcctgg ccaacacgtg tcggtgtgac gagctcgtgc
     8401 aatgacatct ggccgttgct cagcgtgact agccgacgtc gacaccgttg tcccgtcagg
     8461 aggcaaactg catcgtccaa accgagggtg gcataagcga gcatgcagct ttccactaca
     8521 aacattttgt ctcacggccc ttctggaccg agcatgttga gattggatct ccgttgcgcc
     8581 atgattgggt tctgtcggtg ttattccacg ggcgttgcgt tcacatgaaa tagccacggg
     8641 ggtttgtggc tcgagtggcg gtcagagaga gccagttgtg ttggtgtttc gtttgatctt
     8701 gtctttgact aacatgggac acgaaatcag tgttctgacc acagcaaggc cgacagtaat
     8761 tagcttcagc tctgtttata ccacggctca agatgacagt gtttgatggg cctgtcgtcc
     8821 aatagcctat cttgcctagt tgtctagcac cgtcagagaa ccgttgactg atgcatatcg
     8881 aaacatctcc agaccaactc tcatctgaag tgagtgccgt gatggtcgga gcaacaagta
     8941 aaacgctcaa cttttcagat tttcaggccc acccagggaa gacgcatgga acatcaggag
     9001 gggcgaaatc aaagagatcg taggtgtaaa ggtgtgaagg tgcaaagtcc aaaaagtcca
     9061 aaaagtccaa aaagaaagga tgtttggtgg attcaaacca cctgtgttgg acaaacaggg
     9121 aatcgaaccc tggaccactc ccagatattt caaacgaatt atgctaaggg agtattatac
     9181 cactaaacca ttcgcccgat tggatgatgg agtgaggtga gggaaatgag gtatatatat
     9241 tttgaagctg tgggtctctc ttacactagc ttccccatga tgattatccg cccaaaaagc
     9301 ttaccgtata agcaacccct taagtgacca aatgcctcga tcacaatgct aaccatctcg
     9361 tcaagtcttc accaagaggt aagtaatgtt tcataaacaa ccttcagtca acgcgcttct
     9421 gtgcttatcc tcaagtactt acaaaataca gctcaactgt gtgagcagtt tgacgcagta
     9481 gcctcaaata tccaaattgc ccaggtctcc tctttccaga actaaaatac taaatggtac
     9541 cccaaataat ccccccaaga gatcgttgaa tacccttggt aacctcgaaa agaggaaaaa
     9601 catccccacc ctaaccttcc aaacttctct cattccttac aaaactcagc ctaggacaag
     9661 cacccagctc caagagtgat tctcaacact cgtacaaatt tactgaagaa aacgagcaag
     9721 tactgtcatg cccccgacgt aagcacctcc atacatgagg gaatcttggg ttgtcagcat
     9781 gctaaacgca cccgagccga ataacaccat gctaacgaca actccgaaaa gaatcacaat
     9841 ggtcatgcgc ccagcaaagt catggattac agcaaaggca aagaggggac cgaaaatagc
     9901 cacaactact ccaatagcta agtcttgcaa cgggccacgg ttgaaaatat gtctctgggg
     9961 agcagcctca tgtctgttgg ggtcgtcctc agggccacgc gtcggaggag gcggctgatt
    10021 atctggaacc accttctcat ccattagtag tggcgacagg ccaggttcta gtaggacgag
    10081 atcgtgtgcc tggagaaatc tagtctcgaa ctccgcgatc ggtctttcgc tggcgaggaa
    10141 cgccttatag tgttggacgt cattcatcgt tggctccggc agcccctgga cgtgtccgaa
    10201 agatgcgagc agtgtatcta gacgtgttag ctgctatgtg tttagaactt ggttcagaat
    10261 tatcttactg taagtatgaa gcttttggca aagtaggtcc atgatccgct cctttctttt
    10321 atgaaaggga tgattgcttt ctctctcctc tcgttcggag gctggaaggc ccgtcccatg
    10381 tcggttctgt gagtcaatgt cgtcgagctc gcctagagta tcttcgaggg cagtaatctg
    10441 atcctgcaaa gacaacaaga cgcgatgatt ggcagcctca aaccgacgat acatgggcct
    10501 cacaggcgga ccagcttcgc cagccagtgt tgccgcgacc agttcatacc cactcaaagg
    10561 tggtctctcc ggcccgggtg gctgagggcc cattggggtt ggagcggcca tctggtttgg
    10621 aaattgagaa ggctggaagt attgaaaggg ggcattccct cgaggtgttt ctggggtacc
    10681 gtagttctga gtaggatact gttgcggcac aggaagcgat cctccgaaat ggggatcaaa
    10741 gcctggcgag atttgcgacg gatgttgact tgtcacggcg tattcaggaa actctgggct
    10801 ccagttgaga tcagacctgg gttcagcttg acgttcggag aaggcgtcgg ggacattgtt
    10861 ggggatagat gaagaaatag acggtgagat ctggggtcca cgacgtctgg ctttgtaagg
    10921 gcctgcatcc ctggaagaga gctgaataaa gctttgcgta acggtgggtg actctgattc
    10981 agacagttgc atagagttgg gtcgctgtgc tccccgtggt ctccggtttc tgggcttctg
    11041 ttgttctctg tgcgcgagtg catcgtcttt ctgggttgat gcagcctcta tggcggtgga
    11101 tcgactgctg ttcgagctta cagggccagt gacggccgtt gaggatgtgg tggaaccagt
    11161 catggaggga gaacttgttg gtgacgacga ctgaatagca gcgtcgtctg atgggcgatc
    11221 atcttcctcg tagtccggca cagctgttga atgcggcctg gagctcctcg actcggacat
    11281 cttagaagtg acattggggg aggggaccgg tctggatctt ggattcagtg gcctccgttt
    11341 tctcatggtg ccgtcatctc ccatgtccat gtgcctctgt tgggaaacgt ccattgcccc
    11401 agacattgct atggacttgt gcttgtgggc ctgtatgaca cccgctcaga tatggaataa
    11461 gagcgagtct gccgtaggat ggccaggtta gtgaaaacga acgatatgct aggggcggag
    11521 tagtggctga tgccagtgga agagagtcgc ttactgttga gtgttgcaaa cggtataagt
    11581 gcgtaaggat tcccggatag gagcacctgg accggagcgg gatgaatcga tggtacgatt
    11641 gccgattaat gataagaagc aaagaccgat aacgacaggg gccgcggtaa tgtacactag
    11701 ggactcgaaa cgacgagggc cggaatcaaa ggatatagag aataagagac acttgtcccg
    11761 tcgcggtctg atgtcacggc gaagagagaa acatgggaaa gggaagctgg gggcggagcc
    11821 tccttcaagc aagttgacac gaccagcccg tcacccagat gacacgcttc cgcatgtgtc
    11881 agccccccgg ccaacgtctt cttgcaggcg tcacgattgg gtggccgctc cgactcgcat
    11941 catgggctgg taagtggaag gacgacgaat ggggtccagc gcgatggata cgtgatggtg
    12001 tggtcaatcg aggcggtgca tggggttcgc actgtacgtt ttgttgactc ttctggtaag
    12061 tagcgacgaa ccaggttgca atacactcgg aacgggtgta tcagctggtc ttacagtgtg
    12121 aacaaaaccg acgtagacac tgtactataa acaagctcag gtcgtatgct ggctccggtt
    12181 ccgaattggc gggattgtcg ggttttctag cggcccggat actcccgccg accacgaacg
    12241 ttgagaggct ccaccaaagc tatccagctc ttcacttaca catttgcgac aaaatctcga
    12301 gcacacccga tcgttgctga ttcgccgctc cagacgaaaa gaaagctgcc cgcgggagtg
    12361 ctgcacgaaa cctcaattgt ctcaattctc accaactggc ggaaaaccag tccacaagct
    12421 gcccgcatca gcactacctc gtcattttcc cgcagtagag cacaccacct tcaccgagcg
    12481 atacggaccc gacacatgcc aattgtgccg ctcaccaagc ctctcatccg ggttttaact
    12541 ttcatttctc ttgccaactt tgggaccgtt cagtaattca tcctcacccc cgcattagat
    12601 gcacaatgac gcgcatccca acttctgcgc tcggcagata cctgctcaat gggcaaattt
    12661 cgcgacgcgg ctgcattggt gcgagccagg tctcgaggta tccagcttta gctcggctag
    12721 ctggttcaag actctgccca gtcaggtcgt tccacgctgc ccctgaggct tctaccccca
    12781 actcatccgc acaacccgta cctttacgca aacagttaag ggaagaggcg aaagcggcaa
    12841 agaagcaggg gaaaaagaag tcaaacggag actctcagac tgtcgatggt tgggagttga
    12901 cagtgggcat tgagattcac gcccagttga atacgtcacg caaacttttt tcaccagcca
    12961 tcacatcatt caacgacgag ccgaacagcc atgtggccct tttcgatgtc gccatgccag
    13021 gtagtcagcc gctgttccag aaggagaccc tcgtcccagc cgttcgcgca gccttggccc
    13081 tgaattgcga catccagaag ctcagtcgtt tcgacagaaa gcactacttc tggtgggacc
    13141 agccgtctgg gtaccaaatc actcaattct atgagccgtt cgctaagaat ggccacatta
    13201 cccttctggc acgggacgga atctctcccc aagatggcga gagcgtgact gtgggaatca
    13261 agcaggtgca gcttgagcaa gataccgcca agacacttgc ccagacagat aacgttcact
    13321 ggctggattt caaccgagta ggtgcaccgc tcatcgagat cataactgaa cccgaaatgc
    13381 atcaccctcg cacagctgcc gtttttgtcc gcaagatcca aatgttgctg aatacggttg
    13441 atgcttgcgt atctggaatg gagacgggag gcctgcgagc tgacgttaac gtgtctgttc
    13501 ggaggactga tgggaccaac ccctgtcttg gcacgagaac tgagataaag aacttgagca
    13561 ccatcaaggc aatcgaggac gctatcatct ctgagcgaga ccgtcaaatt cgtgaaatcg
    13621 aagctggggg tatcattgct agtgagactc gcggttggaa catcggctca acagaaaccc
    13681 gtcgactgcg tggaaaagag ggagaagtgg attaccgcta catgcctgat ccagacattg
    13741 cacctcttgt cattggcgac gaccttgtga accacctccg aaagtcgctg gccgtgtcgc
    13801 cagattcaga gcttgacaca ttgattgctc aatttggtct tacgccgaag gatgcgttgt
    13861 cactaatcaa ccttgagaat ggagcgcgtg tgcaatattt ctacaaggtg atcaagtctc
    13921 ttgaggaaaa gctcactggc gacaccaccg aggcagaaat gccggacttc aagagctacg
    13981 cttcactggc tggaaactgg attatccatg agctcggtcg tctgaccacc tacaaggctg
    14041 gtccacttgc agcgagagat cttgctttca ctatcgaagg tgattgcgaa caagtaccgg
    14101 actcggatct ttcacaactc ctttaccatc tcatcaggaa acaaatcaca ggcaaagttg
    14161 cgaaagagct tctctttgca atttacttca aggagatcga aggaggggtg acccaggcaa
    14221 tcgaggccaa tgatttgtgg ttcaaagagc tttcactgga agagtatgag cttctcgcgg
    14281 acgaagttat gggcaaggaa gagaaggtgc tgaaggagtt cgtcgactac aagacgttcc
    14341 ctcagggcaa gcttatgtat cttgtcggca agttgatgcg gctcggcccg accgaacgca
    14401 tcgtccccac gacggccgag aaggtactga ggggaaaggt cgaactcctc cgagaggctt
    14461 gatgcttttc cctgagaaac ccgcgtcctt catagcataa actcctcagg ttaccgaact
    14521 agccgcttaa gtctaggtgc attggtgtca caagccattt tgcttgaatc ggcgcctagt
    14581 tgaagaagtc gttgatttcc atgagtctat gcgagtactc atgattttgg tgtaaacgag
    14641 ccccaccttt ctcaaaccaa ccaaggctat ccctgcaagt aaaggcaagg atcatctaac
    14701 agcaccttca ctttagactt tatttcttct atcagaaaat attaggaaaa agttattaaa
    14761 ttatggatag ggtcaggtta gtgttagcgg ttagcgtgat agtgttcagg ttatggctag
    14821 agtttgggtt aagggtaggg ttagctttag aatatatcta tctgttagtg tgtccatgtg
    14881 tatgagcacg attagcctgt gtatgtataa ctaggtatta acttcgttgc ctcttccgac
    14941 aggtcagtga aacatggggg ttgtgtgatc gccggatctc aaacaagctt aaaacagagt
    15001 ctccttctct tgaagaactc tcaaaacttc tgacatgaat acatgatgaa ctgcagaggt
    15061 ctatttcttt tgggttgacc gacagaattt gaacctgtgt gactgaacca ttgtccttgc
    15121 aaccacgcgt tttgcttatc ttcctacgga gctataacct gcgaattgat tctctatcgc
    15181 cttacaacta agctcacgcg tgcctgcaag ctgaggtgta ctcctgaaga ggcgtcgccc
    15241 caaggtcata tatcacacaa agcctcaatg tcgctccgga gctggctttt cgtttcggca
    15301 ctcgtgtacc agcccatctc agcactgact gtatcgaaag acgaagcagc atgtgcttgg
    15361 aatccgttcg ctcacctact cgaacatggc ttctgtgagc tagactggga catttcgatg
    15421 gggactgcac ggcagaacga gacggctgaa gagcaattta tcgagccagg ttggagaggc
    15481 cctcatgaat gtgtccagga gtactgcctg tactcgaacc cggggttctc tgacggcaga
    15541 ggcatggtgg cggtcacgac ggaggcgcat ctgtcaacac taaagaacct gccatcacaa
    15601 cctcaacaca ttgacgcctc atccaagttc cacgtcaagg acgtacccgg gaagggacta
    15661 ggcgtgatgg cagatcgtga gctggagcga ggtgatgccg tgatgccgag acctccagcg
    15721 ttcctcgcac acaggaggtt cttggaggac ctcgcgtcct cagaggagca acaagacctt
    15781 ctcgaaaaag cggtgactta tctcccacgc aagacgaagg atttgttcct gggccagatg
    15841 gctcacttcg gcggccatcg catcaacgac atcttcgtca cgaacggctt ccaagtcaat
    15901 ctcggtgggc cagacggcca ccattatggg aactaccccg aagtctcccg cttcaaccac
    15961 gactgtcgac cgaacctggc ttattatatc gactcaaatt tcgtacatcg cacgacggct
    16021 gtccggaaga ttgtccctgg cgaggagctc actgtagcat atcttgatcc cctgcagcct
    16081 cgaatcgcac gtcagcagcg cgcacactcc gcttggggct ttgactgcca gtgtcagcag
    16141 tgcagtctcc ccgccgctct cgcacacaag agcgatcggc gacttcaacg gattcctgcc
    16201 ctggagaggc agatggagag tctggaggcg gacgtcacca tgaacgatgt gcgcgagcta
    16261 ctgaagctat atggagatga acgattggac acgaagctag ctggagtgtt gacactggcc
    16321 gcgatgaatg ccaatttgct gggaaaggcc gataaagcaa gggagtatgc gctgcaagcc
    16381 gtggaggcag gcttgattga gaagggtgac ggcgtggatg tgaagtcgat gagaacattg
    16441 gcagaggacc caaaggcaca ctttacgtgg agaggtcggt tgacggggtg agaatgatgt
    16501 tgcattcttt aattctttag agcaaaggaa ttggatctca taatttgtgt ttgtatttca
    16561 tggccgggac cggcgctcag gcctcggttc tggttcggct gcgtactcat catactttga
    16621 cggtgtaaac tcgtacgcaa cgttctctct ctccctcagg aaactatcga cacgctcgtc
    16681 cttgctccgt ccagcggaga ccaaggtggt ccgggatatc tgctgaccga tggcaaggtt
    16741 ggactggtcc ctcgtctcca agtactcggt gccggactgt tcagcgcggc tcatctgggc
    16801 aaaggcgccg atcatacaca tcatgacgac gagggtcgcg aagacgccgt tggacatgta
    16861 catagggtca cgggtcttgc cgtcgcgagc atcgtaccag cgctcccaat cctcccaggt
    16921 tgcgttcctg gaggcgttcc caggctggtg acgccacgac ttctcggcgt ggcggacgct
    16981 ctcgttgaga gtcgggggcc ggtcgccggt ccatccaacg ccctgggtgt cgtagagact
    17041 acgcttggag ggattgctga ggaggtcgtt tgcggcgacg atgaggcggt agcgctcgag
    17101 gcgggtggcg tgggggaggc ggtggacggc gggggtgtgg ccgtgtctat ccgggtggta
    17161 gatcttgacg agctggaaga agcggtgctt tgtgtaggga tcgtctttcc tcatggcgag
    17221 gatgtcgtag ggtgttggat ggggagtctt gggccagtcc ggcacgtcat gatccgcgga
    17281 gccgtcggag cggcgactgt tcacggtggc atagctgcgg cgactgttca cggtggtata
    17341 gctccgggga cggccgtaaa gcgagaagaa gcgccgcgat gtcggtgtcg atgttgacct
    17401 cgacggtaat ggcgaggaat atgaagacga agggacgagc agtcgagagt cgagagatga
    17461 cgttatcgat atcgacggca gcgacggata gggaaggccg ggaagggaat tgcaggagca
    17521 cagaagcacg gcggacttgt ttagcggcat ggcgacgatt atgatagaca gactgaggtc
    17581 aagaacagga agagcatgtt caacaacgta cagagcgtac gctggttata cggatgtccg
    17641 ttgacggaga tagacgagca tgttggagca agaatcccgg ccccatcacg cgacttcatc
    17701 ggcagtggac ggagcaattg acgcacagct gcaggtgctc ggcgccggca aatagttcct
    17761 tctccacctg gtcgtttctg attggatcaa gataagatct cagtcgccat tgcataacat
    17821 gcttgcatag gattgcataa atcaggtatg cattcaaccg gattccagca gtgatgtatc
    17881 catatgattg aactgactgg cttcatttta cttgcctact tacggcacca tggtattgta
    17941 ctatctcaca tcatccttct ctaagagccg ttaaagcttt gtcgtcgcca acatcttcag
    18001 ctgttcgaca taccacgcct gcggaaactg tcagaaaatc cctagcacca agggcaggtg
    18061 tactcacatt gtctatatgc acttcgacag ctcggatgcc tatttgcttc aggatccatg
    18121 gcgcctctgt ctttttggca tacaacgtca catctccgtc ctcgatctca gggccgaatt
    18181 ccgtggtttt ggggctcagc acagtcgtct tggggagtag agggttgacc acggcaggtc
    18241 ttgcgaggcc aaccaggtcg gcgtctccgc ctgcgatggt ttcctctatt ccctgacaac
    18301 ttcggaagcc gccggtcact atcaacggga cacctggaac atgaggtctg attgctttgg
    18361 cgaagtcaag gaagaatggc tcgtgcgcca gcggctgtcc caactgcgct tgctttctgg
    18421 acttctcagg acccaagaac atctataccc gagttgtcag tcattcgtag gtcttggctt
    18481 gagatatcaa cacttaccgt cgggttctca aaggtgccgc cgctgacttc gatgaagtca
    18541 accccagcat cggtaatcaa tttcacctgc tcgacgcagt ccttcaattc cgtctgggac
    18601 tggagatcta ccgagttgag gctaagtccc acgcaaaacc cagctggtac cacggcccgg
    18661 atcgccgtca ggacctccac cacaatcctc gctctctttg ctggagtgcc accatacgca
    18721 tccgttcgcc gattcgactt cgtggatagg aactgctcaa ggagaaatcc atggccggcg
    18781 tggacttcaa cgccggcgaa cccgctctcg gctgccagac gcgctgaccg cgcgaactgg
    18841 ctcacaacgg tttcgatatc cgacacgctc atctcgcgcg gcgtgccgaa taacagcgca
    18901 gttaccgcct tggcaacaag gccggagccc atttggagcg ctacagcgct cggggcgatt
    18961 gattttgcga agagaccacg cttgccggcg ccggcgggag actgtcgtcc cggatggcag
    19021 agctgcatga cggtcacggt tccattgccg ttgcacgcgg ccgcccaagg tctccaagct
    19081 tcgacgatct tgctgtcgct tagagaatgg tccaccgaga ggtcggtggc agtgcaaatg
    19141 tgattggcat caacctgaac gtttcctagt gggccgagat tagctggttc tgctcatcgc
    19201 gctgagagat gccatatcac gggctcatgt gacacatacc tgcgaggacc atgccccaac
    19261 cgccctctgc ccagtgacga tagaggttct ggaacttctc atcgggaagg gtgttgttcg
    19321 gggccatgct ctcggccgta gcggccttga ccagccggtt cggcagcgtc aagccacatt
    19381 tgagcgtaat tggtttcccc gtatgtaagt ctgccatgat gaatatgcca gatctatgta
    19441 aattttagga gtctggctct tggaaacacc agttgcgact tttgttcatt atcattgcaa
    19501 atctatttta agagatctga cacgggcgaa ttctccgtca tccccggcga atattccgtt
    19561 gatggtgaag aaatctccga gaatctccat cgcggcccta gcacaatgga tgctgacagc
    19621 atacccgttc actacttcag cggcaggccg tttatccttg gaagcatcgt catgggaact
    19681 tggagtcgtg atgtgggagc ctaattgttc ggacattttg tgtcatggaa gactctcgtc
    19741 ggcttttcta gactcggtgg cagtaggatt gagattgaca atctaaggaa gcttatacta
    19801 catagttgct tttactttat aacttcgtta cagtgacaag tgactagaat cttttatcat
    19861 caccgtgata catacaagac tcttaacttg agatgacttc tctttttact ttaactacta
    19921 tacacaatgc tccctgtaaa cagatatacg aaaagagata agaaataaga aagactaagc
    19981 ccaagcatgt tctaaacaat ttactcctct cccaagtacg gaaacaccat aggcgatccg
    20041 ctatccaaga tgccctccaa atacgcagtg atcaagggat cgatgcccgc gtcagccgcg
    20101 cgtcgcatcc attctgtgac atcgacctcg tcgaaactgc cgccgtagat gtcctccatg
    20161 tgcgcgcgga actcgcggac cggcaccttg gcgcctccgg agtggtgtct gaaccggatc
    20221 tcctggtcct ggctgccggc ttgcgcaagc tgcagcgccg agtcggcgat ctcgtcgacg
    20281 atcttttcca ccttcccgaa gtccaggtag ccctcgacgt tgtccagctg cggcacgcac
    20341 cgcatcgaga ccgagtagcg caagatggcg ttcagcgcat ccgagttggg tgcctgctcg
    20401 ctgaccacga cgcagggtcg gtgcacagcg actgtcagcg gcgacctgga gacctgctgc
    20461 atgtgggcca caaggttctc caggaagctc tcgctagccc acttgcttgc cgtgtatccc
    20521 tcgaggccgt ccgtcgccgg cgcaaaggcc gcgaccgagc ctggcggtgg ggccgtgctg
    20581 ccggacaaga ggaccacgcg gttcgacgac agcagaagca gcggaatcga gcgtggcagg
    20641 gcaagggatg agaggaaatg ggtggagagc aggttgggcg tgcgtaggga gtcgtaggtg
    20701 ttgagacaat ggccgctgga gcccgcgtgg ataatgacat cgacggtctg ctccaggcga
    20761 tcacgctcgt ccgcgttgag tcccagagtc gatgagagta gacttcctgt atagcactct
    20821 atcttctcat ctcggggtag ttgatgctga tcgtctgcca acacagcgac acaatgcacc
    20881 ttgcgcacca caggcgaccg tagcagggct tggaggagat gtccaccgag gaagctggtc
    20941 gcaccagtca tcaggacctc gataccgtcc gacttgctag acttgaccgg cgcaggcagc
    21001 tcgcgaatct ggcggagaag ggccttcggc acagtggttt ccgccgccca gtcgatctcc
    21061 ctttcggtgt cgtcgccctc tgccgtttgg tgctcatcaa tgcgacgagc catttcccgg
    21121 agggtgctgg cttggtagag agtccgcgtc gagatggcca cgccgataga ctccctgatt
    21181 gccgcctgaa gcttcatcat gagaagcgag ttgccaccgc acaggaaaaa gtccgaggat
    21241 ggagcgaggc ggccagtcgt cgaggtgtcg ggaagaacgc gctcccacag cagtcgaacc
    21301 tcgccttcac ggattgtcat cttctcctgc gtcccattgg agcctctctc cgggagagaa
    21361 agagcaccga tggccttgcg gtcgagtttt ccgttggaat tggtaggcat cgcggcaagg
    21421 atgatgatgg cggctggaat aaaatactgc ggcagtctga gatgaccgag aacctgcgtc
    21481 aactcctcct cgctagcatt gtccctgcca ggagagaggg tggcatgcgc aaccagtaca
    21541 tctccccgct gggagactac tgccgttgaa aggaggccat ccgccgcctg gagaagggcg
    21601 gattcaacct cctggagctc gatgcgtagc cctcgcagct tgacctgagt gtcaccatcc
    21661 agacggccga ggcaaagcag cgtgccgtcg gacaggaggc gtccttgatc gccagtgcgg
    21721 tacatgcgtc ggtctgctgt gctcgtaaca tccgcgatga acttgcgcgc ggtttcgtcg
    21781 gccaggttca agtagcccag cgcaactccc gcaccgccga tgcagatctc tccggcatgc
    21841 tgcgcaggct gtggctggcc ggacgcatcg aggatacaga cggaataatt ggggagcgct
    21901 tttcccacag caaacttagc tctctcatcc tcatcttgct tctcttccag gtcgatagcc
    21961 tggaaggttg ctgcagcagt gatctccgta ggcccatagc agtttgtcaa tctcaagcca
    22021 gacaagttaa cgcgacggag ctcgctcttc agctgtcgag agacctgctc gccacccatg
    22081 caggcatgtc gccaggccgt gttctctgtc agcgaagcct caccatagcg cagccaggca
    22141 aggtattcag acggcgtggc aatggtgagc gagatgcgct cgcggctcaa caagccagtc
    22201 aactcgacgg ggtctcgcct catctcggac ggcacaataa ccaagagacc gccgttggca
    22261 agcgcgcaga aggtttgtat cagtgacatg tcgaacccca gagagctctg ctgaagcacg
    22321 cactcctggc cgaagcccaa cacgtgtatc ttcaaggcga ggtggttgac aaagttggcc
    22381 tgcgagagga agatgccctt gggagtgcca gtcgagccgc ttgtaaacag caagacggct
    22441 ggcgcaccac gctcagcagc acaaggaacc tcttggcgtg cctcttccga aattgagtca
    22501 atgcggactt gtcggatcgg cgagtcgagc tcgttgccaa gatcgcgaac caaaccctca
    22561 gtggccgagt gagacagaag cagtgccggt ctgctgcttt gcaccatggc cgcatgacgg
    22621 gcagtaggca ggcttgtatc caaaggaacg tacaccgctc caacgtgaag gacagccagc
    22681 atggcgaccg tagcgtccac agttggctcg catagaacag cgacgtgaga gccagcggtg
    22741 catccagctt ggaggattgc gtctgcaaca gcattgaccc gggaagccag gttggaatac
    22801 gatagtgtga ttgtgttgtc cttgacggca gacttgtcag agtgtaagct gcacatgtcc
    22861 aagactcgct gggacatggt agatggccac ccgaactcca tttcgggtcc ctttccaagc
    22921 tcaagagctt gaccgacttg ggacttgtcg taaatctcac actcagtgat atccaagtgc
    22981 gggttggccg caaagctctc caggagacgc acgtacgagt ccaagatggt gcggcagcct
    23041 tcagatgtgt acaaggaggc ctggcagtga atctcaatca tgcaacccga gcccatgtct
    23101 gtgatgccca agctgatgtc gtacgggttg tccgcatcct tggcacccgc cagcttcatc
    23161 tggcagtcgc ccaacgggag ctcccacacc gatcccgtgc ggtagttgac cgcggcttgg
    23221 aacaggggcg tgctcgccga cgagcgagga gccttgacct tgtcgagaat catgtcgaag
    23281 ggcactgcag aatgggcaaa tgcggcaagg gccttcttgg aggctgctcg cgctacgttg
    23341 gcgaagctgt cgtggctgga cacgtgcgag cggacgggga gcatgttgat gaagcagccg
    23401 accgtctggg cgaaacgagc gtcgttgcgg ttggcgtcga caatgccgat acagacgtct
    23461 tccgtgttgg cgtagcgagc gagcaagact tgcatgacgg cgacgtggaa gtggaaagga
    23521 ctaatacgaa gacgctggca tgtctccttg agcgctgtaa actgccccga ggtgagctct
    23581 tgatactcgt ggtggctctc gttgcccggt tcggcgggtc gaacgatggt atgggccatg
    23641 ggcagcaacg gaagcgtctc aggggtggtc gtaaactcgg cctgccagta tttgaggtcc
    23701 tcttcgagaa ctccagcctt ttcttgctcc agctgcagcg aggtgtagtc gaaataggag
    23761 ccagcactct tgtccagcga ctgcatcttg taagccttgt ccaggtcgtg gacgaagacg
    23821 tgccagccca cgacatccat cacgagatga tggtacccgt agataatgtc gtgctcctct
    23881 gcactgtggc tgagaacagt cactccgaac gtctttccgt tctcgagatc ccacacgcgt
    23941 gtcttgaatc gagcaagttc gttcttcaca tcactatcat tggcatcggg gatatgttcg
    24001 agctcgtaca gggacgatcc catgacgccc tgcattggct gaccgtctcc aagacgaggg
    24061 tagaagcgca ttcgcagaca ctcgtgatgg tgcgtcgtca cttgcagagc gtgtcgtagc
    24121 cgagccatgc tgagaggccc ctgagcccgg tagtggaacg tcatgttgaa ggccgccggg
    24181 tcttccaggt gctttgacag aaaccagatg cgagattggg cttgcgacat gatctcctct
    24241 cgaatggtct cgggcctgtt gcttgaatcg tcagagtccg ccatcccaga agagcctgtg
    24301 ctctccgatc tggcatccgc atcgccgaac tccatctttg cgtatgaact accgctgatg
    24361 gaagtaccaa gtttgctgac agcacctgag ctctccgagt cgtcggcgtc ggaaacactg
    24421 gcgctgttgg actcgggtgt ccggctggtg ttttccaccg gaaccgtgag agatgcggtc
    24481 ttggtgggag cagcgggagc aggggcagca tcaggagcag gagcaggagt ggcagccgta
    24541 gccgtcttct cagctgctgc ctcatctagc tgtgccgcct ccttcttctt catgttgatg
    24601 gccatgacct tcttcgttgc ccacgtgcaa acctggatca cggtgtcgcc tccgaggatc
    24661 ttcaccaccg cgacctcggc gccgagctcc ttcaggaacc aggtccggat ctcgacggca
    24721 accagcgagt caatacccag atcgataatg gcccgctgaa tattgacgct gtcctcctgg
    24781 agctgcagaa tagactccag cttgctgcag aaggccttca cgacagcagc aacagcctca
    24841 tcctcagtct ctgcctcctc gacctgcttc cgaacattgt cggcgctacc tgagccacga
    24901 tgctgctgct gtgtctgtag catcgtgggc ggcataaagt gggcgaaacg cgggttggcc
    24961 agccaaagcg gctgcttctc gggcgccagg ggctccttga aggtctcgag acccatgatg
    25021 atatcgtgcg cgccagagac actgcctggc tttccacccc tgatggcttc ggcaaacgca
    25081 tggtgcacat ccgtctcaga cagaggcatc aagcggacgt tgcggaaatg ctggtcgagc
    25141 tggcgatctc gatcctggcg cgtcacgtag cccacatcgg agatatagcc aacgtgaaca
    25201 acggatccgg tgaggcctct cgcgcgacgc tgggcaatga gactggtcat gaagaggttg
    25261 gcggcgtggt agttagcctg tccaatgttg ccgatgacgg tcgcgacgga tgagagcaga
    25321 acgaagaagt ccagcggcat gtcgtcgaac acggagtcga ggtgctccgt accgtatacc
    25381 ttggccgcga gcgtgttgtt gagctggtca acgtccatgt cgatgaagag cttgtccgac
    25441 agcaccatag cagcgttgca gacacccgcg atgggaggca gggtgtcctg gaccagccgg
    25501 acgactttct caaccgagtc tctcttggac acgtccatgg tcatgacgtg aagcttcgcg
    25561 ttcgcacggc gcgcgtcctc gagcaagctg tcgtcaatct tcgggttgcg gctcgtgatg
    25621 accaagtgct ttgcaccgtt acggatcatc cactggcaaa ttgagagacc caagccacct
    25681 gccataccaa ccatgaaata ggtcttgtcg ggcttgaata ttccctgcaa atcgagaggc
    25741 tggatcgtca aagtaagaga ctccttttct tgccagtcgg tcacgtatct cttgcgcgtg
    25801 agcgatgatg catccgcacc cgcaagatca gcagccttga ctaggtcgca atctaagatt
    25861 tgctcctggt tctcgctgaa cgagctcttc gctttggcgt atgaatcctt aaacagggtc
    25921 gaccctcccg cgtccattct ctggaacgct tcttgcagaa gaccgccacc gagttgctga
    25981 gctacgcaat ccgccgggac acaagcgcgg agagtgtccg aggcagatga gacacttgag
    26041 acggcagact gcgaatagcc cgagcagtcg acataaagct gaacatcacg aggcacaacc
    26101 ctggatagag cgcgcttcga tgagttgaca tgtatcttga tccaggagtc aggggcatct
    26161 gagcttgaag aagcaaagtg ggcttcgcct ccctgagctg caatctccgt agcaaccatt
    26221 gctgccaaag attcctccgc ctgatacaag agtaccttgc gggctccgga tgctagggtg
    26281 gcgatggctc gcacaagtag atggttggcc gtggcagcaa gaacaccagg cgtgcatcca
    26341 tcctcatcaa tggtgatgag acgctcgagg tccacttcga caatagtacc gttggactcg
    26401 gaaatagcca tgaccggggt ggcagactcg gatccttggc gatgcccaca gacaagatag
    26461 acctgtttcc cgttcacgga aggaatgtgc agggcgtact tgacctggac gcgagcacgc
    26521 tgggcagatg catcttgaag ctctgcagct tgaagcgtca tcttgccggg tcctgcaaca
    26581 gcccgaaccg gaacatccgt agcgtcgatg gtcttcgtaa cagcacgcct ggacgcattg
    26641 tacaactcgt tcaggggctt gtttggcatc actcgcggga ccatggtctg gccgtcggcg
    26701 aggatctcca tctcgggctc ctgggaccac agcatatgac tgccgttgcc ttcctctgtt
    26761 gccctcaggc gtaggaatgc ctcgacacag tttctggctg caaccgaatg cgatgcccca
    26821 gactcgagac cgagcatctg cagattcagc tgcggcagct ccgaaggaac aatgcgcgcg
    26881 ataccgagga agatgctggt tcgcggagtg tgggacttgc ccgcgccagt cacccaaagc
    26941 atgttccttg cgctcatgag gagactcttc agaagggcga ttcgcttcgc agtcatggga
    27001 gtagcgaata acggttcgtc agcctcctgg aggcagatca catccatcct agggatcaac
    27061 ttagccgtgt cgatttcatc aatgctgccg acggtctgga cgtgacgctt ccacgacctg
    27121 ggaagaagct tttggatctc gctcatcatt ttagtcgtag tgagcttctt cccaccgatg
    27181 accagcagcg gctcggtgag aggaggcagc tcggccatga atgacagcgg ctcgcgcatg
    27241 cgcaagaagg catcatcaac agcctgagtg acaatcagcg agttacagtg cttggtatca
    27301 tcttccagat cgtgcatgac ggtgtcggct cctgagaatc ccgtcttgtc gaagagcacg
    27361 tcccagtcca cgaccgacac gccagggccg aggggacgtc catcatccgc accaagccac
    27421 catccaggaa gaccgcccag gatgaaggtc acacggacac tctgcattcc cgtcacctcc
    27481 atcagaacca ggaaaccacc tggcttgagg agagacctca cgttgcgcaa cgtcgtctcc
    27541 agggatcgag tggcatggag cacgttagcc gcgatgatca cgtcgtaaga ctcttcgaca
    27601 aatccctggg ttgtggggtc tttctcgaca tcgaggatct tgaaggccat tttgttggaa
    27661 aagtcggaga acttctcggc agcattgggg aagaagccag acgagatgtc ggtgtaggtg
    27721 tacgagtcat acgcgttgtt gatcgagttg agaacactcc acgtctatgc caagtcagta
    27781 ttgagtcaat caaaacagtc attccgagta ggacttaccg tgccaccggt tccggcaccg
    27841 atctccaaga tgttgcagcg cgggaacttg aaagtaatct gctgcaacac atcggcgatg
    27901 ctctggttga tgggggctga cgcgcagttg tccatgtaga agcggtccag catgtcatcc
    27961 tcctgcatga cttccagcaa ctgggtgtcg cctctgacga catccgccag gttctcgccc
    28021 acagcatgaa gaagctgcaa atcgatcgag tcagggtgcg cattgctgat atcttctagc
    28081 acagacggct cgtcggcaag ccagttgctc ggcaacacgg gatgctcatc gttcttgatg
    28141 gtcgccagat gcttctcaaa ggctccgaac atgcgctggt gataccactg gaatcccgcc
    28201 ctttcatcgg cgccaatctg gttcacaatg cgcttgatgt agaacaaggc aacacgctca
    28261 atgtcttcgg caagacgcgt ggcctcggca tccttgacgg cgtcgcgcac aggatcagcc
    28321 agtccgacag agtcataccg cccccagacc gtcttggaga agatcggctg gtcgtgggag
    28381 gcgtcttgct cgccgaccat gttcgtagca aggccctcaa cctgcaggaa cgtctttccg
    28441 gtctcggcgt cgtacacgtt gaggtctcct gtgagtgaag tggctgtctg gccgacaacc
    28501 cacgattcga aggcggcttt gatgtcgcct ccgccctcag gctgcaagat ttgcaccgat
    28561 gggctaactc ggactcggtc gatatgtgac ggcagcaagg ccgatgtaat ctggcgactg
    28621 gccgggtgcg cgcgggcgat gaacagggtc tggaaagcaa cgtcgagcat cgcgggatga
    28681 acgccataat cgttgctcaa cgaaccctcg ggccagacac cggttgcagt ggcatagttg
    28741 aggcatcgct tactatcagc gatgcttcgg aaaactccag agtacttgag gtcgatgccc
    28801 tcgaacatct tgtagactcg ctcgccgtcg atgttcacca ggttcggggg cactgcatct
    28861 ctcggtggca gcaagtcccc agactcagag tccgctccaa ggtgaacaac aagatcacca
    28921 ctgcaggtgt gaaccattga tccactggac tgatcgttgc agatgtagta cgagaaccgg
    28981 gccctcaaca caccttcaga tggagaactg ctgagaatgt gcgcagtgaa tagcgtctca
    29041 acaccctctt ggttgtcagg cacgaccacg ggacggagaa tgtccacgtt ctcaacgtca
    29101 atgaggcgaa ccgacttccc agtagaggtc gccagatgct tgccggcctc gacagcaata
    29161 gacacatagg cggcacctgg cagaagtact tcatccagca cctcgtgtcc gcggacccat
    29221 ggcatctcgc tcagcttgag aacgttgcgc cagcggagct cgtggtcgtt gtcatccggc
    29281 gtgcgacgtc ccagcagctc gtggccgacg tccttgccgg tgcggtacct ccgcgagata
    29341 cgggactcgc gccagtagtc cttctcgtgg tcccaggagt acgtgggcag atccttgatc
    29401 accttgggag ccggcgcctg agactcgtag aatgcctccc ggaagctgga aaagtcaaca
    29461 aacgacgggc cgagctgtgc ccatgtaaca cccagggccg ccgaaaaggc ctcgacatca
    29521 ctgccgttgc gcttcagcgc ccctgtgtac atgggaactg agccgtaagc tgctttcaga
    29581 gtctgctcaa cagggccctt gagtgcgggg tgaggaccaa cttcgatggc caagtcaaag
    29641 ggaccaccat gccagatgga cgactcgatg gcctgggaga agagcacggt ttggaccatg
    29701 tttgccaccc agtaagttcc cttgagagaa ctcaaatcgc gcttgagaag ctccgcatca
    29761 ccacgcacac tcgagttcca gacgcagctg cccggcttgg gggcctggag ttcgatatcg
    29821 caggccagca gcgactgaag gtatggccca gcacatggct gcatgtggtg cgaatggtac
    29881 gcggtgtcca ccttcagctg gcgcgcgaag atattatccg cgtcgagctg ttcctttgct
    29941 tccttgattg cgttgatgtc tccggagaga gtcacgctct gaggggcgtt gctggccgcc
    30001 acttggatgc gaccctggaa ctcggggcgg gagcaaaact gtgtggcctt ctcaaacgag
    30061 aggcctgctg ccagcatgcc tcctcgctcg ccgtcagggc cagttgccag cttggcatgg
    30121 aaacctcggt agtatgcgat ctgcatcgca cccttggtag tgatgatgcc agacgcatac
    30181 gtagcagcaa tctcaccaga agagtggccc acgacggcat caaaggagat accggcagca
    30241 gtgaggagat tgaccaagcc aagctgcacg gctgtgcaca aaggctggga aatcatcgcc
    30301 tcggacagtc gcgaggagga cgcatccgcc gtcagttcct gcatcaggga ccattccgga
    30361 acatcgcctt ccggcaaagc gttcaaaatg gcctcgcatt cttcgatggt cttgcggaag
    30421 agaggtgact tttgaatcaa ctctcgtccc atagcaggcc actgcgcacc ttggccagta
    30481 aagatgccga gaacaccggg agcctcactt gggttgacga gttgcggttg gtatccaata
    30541 gtagcactcg aagccttctc atgggtggtg acgaaagtgg ccatgttttc caggacagta
    30601 tcccgcgacg ctccggagaa atgtgttcga actcgatggg tggttcgcct ggtctgaagc
    30661 agccagctca agtcctgtag atcgacagag ggatgttctc tcaggtgctc caagtaggct
    30721 tggacagttc gcagaagcga tgatccagat gcggccgaga atatcaaggg gcccagacca
    30781 ccttcactgg attcttcggg ctgctcgtct tgagcctgga tgctgctcga tgcgctgcca
    30841 ttgtcatagc tttcaatgat ggcatgcgca ttcgtgcctc caaatccgaa actgttgaca
    30901 ctcgctcgag cgggagttcc agccggcacc tcgggccagg gcagcgcctt ggtggtgatc
    30961 tggagcgggc cgtaatactg ggcaatggcc gggttaagct ccttgaagtg gaggttaggt
    31021 gggatggtgc ggtgcttcag cgcgaggatc gccctgatga cgcctgcaag acccgcgcag
    31081 ccttccagat ggcctatgac ggtcttgacc gatccgacgt agagggggtt gtcggaggat
    31141 gtttcaccgt ccaacaacga ctcgctgatg gctcgcgctt ccacggggtc accagctgga
    31201 gttccggtgc cgtggcactc gaagtactga ggccggtcct tgatcgggtc gaggccagca
    31261 cggagataag tttggcgaat gagcgccgac tgcgcagggg caaaaggcat ggtgatgccg
    31321 gagctctggc cgtccgagtt gactcctgtg cctcggacaa tgccctcgat gtgatcgccg
    31381 tccctcaggg cgcggctgag gggcttcagg agcagcgcgg cagcgccctc gccgcgggcg
    31441 tagccatttg cagacttgtc ccacatgcga gactgggagt cgggtgacag catgtgtagc
    31501 ttggactctg tgatgtatgg agaggggtcg aagatgaggt tgacgccggc gacgacggca
    31561 gtctcgcagt cgccgctgag caggccctga gcagcgtggt gcagggcgac cagcgagctg
    31621 gagcacgccg tgtcgatggt ctctgatgga cctttcaagt caaagacata tgaaatacgg
    31681 ttcgacatga tgctgttggc cgtgccagtc gcgttgtact tcgacagcgt ttctgggtca
    31741 cggagctgga taaaggagta gtcgttggtc atgacgccaa catgaaccga ggtcaaagaa
    31801 cccttgagct gatcgagggt cacgccagcc gcctcaaacg actcgtagac ggtttccagc
    31861 aacagacgct gctgggggtc cataccggcc gcctccaggg ggctgattcc gaagaacgag
    31921 gcatcgaaga gtcgggtgtt ttcttcgagg agatatgatt tgttgttgac gtcggtcgca
    31981 ccgtgagtgt caccgttggt atgatggaat cgtttcaggt tgaggcggtc tgggtcgaac
    32041 ttcttgagga cgtcgcgagg ttcctggagc agactccaca gcttggaggg cgagctggat
    32101 gcgcctggga atctgcatgc cgagccgatg acggcgatgg gctcggggta tcgttgttgg
    32161 gacattgtgg tagtggtagt ggtacagggc ttctccgaag gtgacaacta gtaagtaaaa
    32221 caataagatg taaataaaaa aacgctgtga atactagttt cagacttggg agagatgccc
    32281 tatcgagtct tcaagtttga acgagacatt gattgagtta tcagacgatc tttgttccaa
    32341 tccacgaaat ctatagatga ttctcggcgg gttgccgtgt acagcctgga ggggtgggtc
    32401 attcttttcg ctcaatattc cgtttgagtt tcgagcgata ctctgttcga gtcctgattc
    32461 cataatctgc aaggggtggc aatcacccat ctgttggagt ttcagccaat actccgacgg
    32521 attcggagtg agcgctggtt gctgctcgac ccctgtccac gatgccggtc aacggccggg
    32581 gtggcgtgag cttttaccgt cagccctacc cgaaaactga acccccctgg gaggaattct
    32641 ccggcaggct agaccggatc cagcaccgcc gaattgcgtg agacccgggc aggatcccgg
    32701 gccgtggaga tttcggcgtc gcggggaatc ctttcggggt gtaccatatt acccgactct
    32761 cgtcatcgcg tcgtcgtagc gggccaggcc aagggagctt gcgaagacag ttccggagag
    32821 ttgtttctag gtgcgctagt ctataggagg ccgcgctgtg gagcgatggg tgctcactgt
    32881 tcgagttact tgaacaaacg caacgaggcc acatccactg tcgctgctct gataaccctg
    32941 gaagtcacat ttcgagcagt ctaggacgaa tcaccactgt tacccagtgc atcagtaaac
    33001 tgtgcttgaa gttcaactcg tttgttggga tcctcaattt caaatggcgc tcgcaactcc
    33061 actgccagca acgcaagcag ctgtgaaggt cactgggcct agtacagttg atgtgtccgc
    33121 tgccacaaca ctaccagttc tcgaagcgtt cgaggtcctc gtccgagtcg cctgtgtctc
    33181 tatcaatcat gtcgatggca aatcagcgga catgtcgcca acgcctggcg cgaccagcgg
    33241 agtcgacttc tcgggcctca ttgtcgcact ggggtccaag gtagattccg acgagtttcg
    33301 agccaacaac aacatgaggg cccttagcat cggcgaccgc gtgttcggcg gtgtctttgg
    33361 caacaaccct cttcgtcacg acaatggcgc ttttgccgag tacgttgccg ttcccgcacg
    33421 cctcatctgg catatgcccg cggccatgga cttttcaacg gcagcgacga ttggggcgac
    33481 gctcgccacc gttgggctgg cgctcttcca gtacttgcaa gtgcccatgc cgtcaacgca
    33541 aaccatctcc gactcgaaga caatccccga tccccaacag aagacacgga tggcactggt
    33601 gtacggcgga ggcacggcaa ccggcgcaat ggcgatccag gtgctgaagc tcgcgggctt
    33661 caggcccatc acaacgtgct cgccgggctc ggctgcgcgg gccatgcacc tgggagcggc
    33721 ggccacgttc gactaccggt cgccgacgtg cggagcggac ctgcgcgagc acacggccaa
    33781 cgggctggag ctggcgctgg actgtatcac cgacacggcg tcgatgagca tctgctacga
    33841 ggcgctgggg tcggcgggcg ggcggtacgt ggcgctggac gcgttcccac tgcgaggcca
    33901 cacgcgccgc agcgtcgcgg ccgagtgggt gtgcacctac acgcaatttg gccacgccgt
    33961 cgcctgggtg ccgccgtaca acttggacgc gcgcccacgt gatcgcgaga tcgccgaagc
    34021 atggtacgta gtggctcagc agctggttga tgagggcctc attgagccgt atcccaagga
    34081 ggatcggaca ggcgggttgg ccgctgtcgg cgagggtatg agggcggtgt ggaagggcga
    34141 aatttccggc aggaagttgg cgtatcctat tgccgaggag tgttattagc caagtattca
    34201 cgttcacagt ttcacttaag gatgcttctt ttcctgagat aatagaccga gagtgtcaca
    34261 tatcatatct tttccaaact ctctaaattc ttcaaggcct gatctgtaag tccaagataa
    34321 tagaaagagg gctcttaggc cttaagagcg ctgtaactcc agtgctctcg aggctctcta
    34381 gtgcctataa ctatcgtcca agaagacctg cgaagtaaag gtgtcttagt acctcgactg
    34441 aatacagcaa ttccgttgac ccctgctggc tagacattag aggttgtggc ttcatggcac
    34501 gtataagagc gaggggaaat gtcgacttca gccttgaaaa cgctatggtt ggctggtact
    34561 gtgtgaccct atccttgtcc tgcatagcac tttgtatgcc gcagggtttc caacggcgag
    34621 cgaaataaag ctaccgggta ggcccactac aacgaaagtt aggtaagaag gaggactgac
    34681 agggacaggt gatattctcg taaagtgtat gaaaattatg tctatactcg ttctcttttt
    34741 catgagaaga cataccagga ggaagagtaa actagtatca tgatcaaata atgaattact
    34801 aagctccata ctttttattc tacgcacagt taatgaacac agctcgaaat aactgtttac
    34861 aagattcaat aaaacaggta gaatccttga agtataacat gcaaaatccc gctgtcaatt
    34921 ggactataag ccaactctgg tatctacttg gtcttcgccc cctcaatatc cggtccaggt
    34981 ttcgtcgcgc tgatccccac aaacttccac cgcggctgtc caatataccc cgacgtcgcg
    35041 caaatcatgt tggtaaagtt cttctctagg cccagcaacc ggatgaagaa ccacggcacg
    35101 accaccaggg agtagaacag ccgcagttgc ggccggatgt tctccgagta gtctcgcacc
    35161 tccacgtcca cgaagccggc gtcttcgagg aggtctttga aatagtcctc cctggaaagc
    35221 tcgttcgtcg gcatggccgt gtactcgttg accagcttca gatgccccgc cagctcgtcg
    35281 ccttcgtcgt agtcgccgga ggttcgactg cgctgcgcct cgaagaaggc aatcctgccg
    35341 ccaggcttga ggatccggaa gaagcccgtt gcggctgcct tggcgtctgt ggcgtgcccc
    35401 atggcttgca gtgtatatac accgtcatgg gactcgcttg cgatggactc taaatgctgg
    35461 tagtccatct tctcaactgt cacctgaccc tttggcagtc cggccttctc gacattgcgt
    35521 cgtgccttgg tgacatggtg atcgatgatg tcaatggctg tgacacgcat ccccttcttc
    35581 gccatggata tcgcgacggg gccgaagccg catcccgcgt ccaggatctg agaacccgag
    35641 ggcagtgcca gtgcgctcag gagcttagcc tccatgctgt agagacggtg taagttatcg
    35701 atgtgagcaa ccaggcgagg aaatctactt accgctctag gctgcggcct acgggaaacg
    35761 gccagtacgt gtccttctca tagaaaccga agtgatgaga gccgcgtagc acaacttcgt
    35821 atactaggta cgactcctgc gactcgtagt atgtctgaag ggcgggattg gcccggatgg
    35881 caggcgcctt accggtcccg gcggcttccg tcgaagtcat ggtaaagaga tacaacacag
    35941 acggcttcta ctttagggat atgtatgggt atgggtatgg atatcagcaa agatctgatt
    36001 gggaatttat acaaggcggt gggtagacac aggggttgca ggttaggtat ctgatccgat
    36061 cagttcttgg accccgctag aatccaactc aagcgatact tggatgcaca cgtagccaag
    36121 ccattggaaa ttcatttata tgagtagaca ccaagtacgc cgtagacata ggcagaaacc
    36181 tatggccttt ctccaggtta ccaaccggac ctttcggagg gagtcctaga cgttgtcgat
    36241 aggtcagcac ctaatggatg ctgcaacgga aaataccccg ctgcggaccg gcgggaacgg
    36301 ggaattcggg gaatcctagc agcatcgtat catcatggcg gccgccttcg cagcaatgcc
    36361 cagcctacta gcttgatgca actccgtctc ttctcagcgc caaaacaagg aaaaagaaaa
    36421 agaaaaaaag caccgagacg acccggggtg ttgctgcatc agacgtttcc gagttgcatt
    36481 gcagttgagc ttgaacttga agaggcggcc cacccatctt caagtcctcc ccgtgtgtgt
    36541 gcccgttccc cccagagcct ttacctcgcc cacttacaca cgtcgagttt gacatccatc
    36601 caccaacttc tccgccaaca tgatcaccta caacatgatc accaacgact tgattgccca
    36661 gcacagtctc acgctgacga ttgcgtcctc ggtgctgctg gtctttctcc tgagcagact
    36721 cctgcgaaag gatgccacag gcaaggccca aggctgccgg ccggtggcca agcgttggca
    36781 gtgggatcct atcttggggc tggacattgt gctagcccag attggggcct tgaagggcaa
    36841 ctattacctg ccctggctca tcgagctgca ttccaacatg cccaagacgt tcgagatcaa
    36901 cttcttcggc aagcgacaga tctacacgag cgagcctgac aacctcaagg ccatgacggc
    36961 caccaacttc cacgactttg gcatcgagcc gatgcgccgc cacaccaagg ggtcgatgcc
    37021 cttcgccgac aagggaatca gcaccgtcga tggcaaggaa tgggagttca gtcgcttcct
    37081 cctcaagccc ttcttctacc gcgaggtgta cactagcacg gaccgaatcg agccgtttgc
    37141 cgaccatatg atggcgctga ttcccggcga cggcgaatcc ttcaacatgc agtctcttat
    37201 tcaacgctgg gtgagttatt ctggcactcg accactcatt ttcgttccct ttcgttccta
    37261 gtgctcttga agaatcgcgg ctaagatgaa aactgtaact agttcctcga tctcaccacc
    37321 aacttcatct tcggcaagcc aatggacgcc ctggagaacc cggaccgcgc ccgaatcacc
    37381 tgggccatgc tggatgtgct caagggcggc cgtctgcgcg cgcagttcta catgatgatg
    37441 tgggctttca actggacctg gtggtacaag gccgtcgccg aagtccacga cttcatcaac
    37501 gtgcacatcc gggagacgta caaggagatc gaggagcggg agcagcgtat caaggacggc
    37561 aagcccgtcg agcccgagcg aactgacctc atctggtaca tggcgtggaa cctgcgagac
    37621 gaggagctgt tgcgatcgca gctctgcctg gtgtttgtgc ccaacaacga caccacgtcc
    37681 atcttcatca gcaactgcat ctggcacctc gcgcgccacc ccgaggcctg ggagaagctc
    37741 cgccaagagg ttctcgccca cggagacgcc ccgttgacct ttgaggcgct gcgcaacatg
    37801 aagtacctcc aatgcgttct aaatgagagt aagcagccta tccatcccta gctccctgac
    37861 cgagcggcgc acggtttgat cttttgacgt tggggctaat cttttgcacg cttggcagcc
    37921 caccgcttga cgcccaacaa cgttacgcag atccgcgtct gcctcaatga ctcggtgttg
    37981 cccgtgggcg gaggtaagaa cgccaaagag ccgttctttg tgcgcaaggg ggacgttgtg
    38041 tcgattacca agacggtcat gtaccgcgac ccggagatct ggggcaacga cgccgaggag
    38101 ttcaagcccg agcgcttcga cgggcgacgg gttttctggg agttcctgcc cttcggcgga
    38161 ggtcctcggc ggtgcccggc acagatgatg gtgcagacgg aggccgcata catgttggcc
    38221 cgacttgccc gtgtttaccg gcggatcgag gcgcgcgacc cagcccctta cactgccgtg
    38281 atgcggatcg ggccgtccaa taagacgggc gtgcagattg ccgtgtacaa gtgagggtga
    38341 tgctgatgca tgctggggca gagaacacgt cctcgctgta tgattacggg gtagttgtgc
    38401 cactggcccc cggggatcga acggggcctc atgcctccgt agtactgtag cgtgcgtggc
    38461 gattgggtgg gccagacgtg gatctatcat ctaacacttc tccacagctt acatatatgg
    38521 taggcagata gagcctaggt ggcatatggg attggtcagt ggaagacatg ctgtagacgc
    38581 agtgtagtac ctagctaagg acgtacgtac agtccggtca ggtatatcac ataatcaaac
    38641 ggcaaggaca aggcccggtt ggatgatgaa cacgttcctt atctcgcagt ctgtgtgtct
    38701 cataactatt ggattgcagg cgtgggacag gtgagtactt catgtgcatc gtgcaaaaga
    38761 ggcttgatga cgagcgggtc gaatgcgcca ggcgatgatc cgcagatgca cgcgcatcgt
    38821 tcaagtccac acattcgcca cgccaccggc aacgggcaga gggatgcaac gagacaacgt
    38881 gaagctcatg cagccaagcg ggagtctgcc cttcgctgac gttggggtgc tttgctgacg
    38941 ttgacgtgaa ttgctgacgc tgggcgttta acggctggta aaattatatt cgccgaatcg
    39001 acgatgtcac gatgatgatg acggaatctg tagtagtctg gttttttcgg aactgaggct
    39061 gggcagggca aggcaagctt taattagtat ggaaggtagt acttcgggcc gtaaagcact
    39121 ggtctagttc gtacggtact taagtagtgg actggatgag atgggaagct atcttgcttg
    39181 gctggcttgt ttgaaataag ccgagaagga gctctacgga ggaatggcga ggcttagctt
    39241 agggagaagc ttagggcccc accaatgccg agatttaagc cgcacgaata tcctatccgg
    39301 gatggcacta attatcccag agggatctga agggatcatc gccctatgct gccaatgccc
    39361 gtggacaccg taacacctca gttcatgatt cgtgtaacgg ctgtcgcctg ggagtcgcct
    39421 ggcagtcgcc tggcagtcgc ctggcagtgg cagctgcggt atggagtaag gtgtaacctt
    39481 ggcaagcttg gctgtgatgg catcctgcac gaagctgtta catccgtaat ccttcattgg
    39541 gactgcatat gatgtcaagt gtagctgcac cagtactggc tagtttgcga gtcccccccc
    39601 ccccgcggat acaccctgcc gtctgccgcc ctgtcccctg tccgccctac cagactgccc
    39661 tgtcgctgct tctcccactg tcaccgtgcc ggtttctggc atctccattc tcctctctgc
    39721 cctgtgggtc gacgactcct ccccctccct ccaccctgtg gctgcgcggc ccgcgcccct
    39781 gtccgctcca actggcgacg ggttcgccgg gcggcccgcg ctgctgcatg tcaggcaggg
    39841 agtggaggaa agtcgccgtg agaaatgatt agtggaggaa agagagggcg ctgggggagt
    39901 gtatcatcgc gccgtgctgt gcgtgccgtg cgtgttaggg gtggcggaga caggaataac
    39961 aagcacaaat ccatgccaaa tgaggcaata tgtttccagg cacagatacg aatctcccta
    40021 attcagcggc cagagacgaa ccaacgttga gcggcccctt ggacggacgc aattggaagg
    40081 tgtgcgtgcc ttagttccac acgtgtagag tgtggcgtag tctgtacgac gacaccatcc
    40141 ccaaaggtcc ttttcgagct tgtttccatc taactacgtt ccacctgtca acccgcacac
    40201 ctccaccgcc cactgccggc tgaccgatcc gttgcatatt cgtaccttct ctcccgagtc
    40261 cccgtctttc ccccagccgg agcccagaca cgtaagacaa cacacaaggg ggtccggcca
    40321 tcgtaccaca acgtagtacc gcccactgcc ttatgtcgta gcggagcgtc gcctaccacc
    40381 tccttaagaa tccttccccc acagggtggg ctgcttggaa agtggaaaat gtgagctact
    40441 gtgcctggat tccatctcca gctgcccgcc cagcccaccg cgtcggaccc gtccgagcac
    40501 attctatata aggccttgag gtgccttcat tcgaggactg agctttttgt ggttcacttt
    40561 tgtggctcat gttttaagtc aatggacgga ctgtacggag aattcgcggc actctccgaa
    40621 ctgtaacgct ccgagttcca cttacaccct cgctccccct atcttccacc tccgttccgg
    40681 cgactggcaa gatggacccc ggcccggcgt acaagcggcg acggcccgcc gtagcttgca
    40741 ccgaatgccg tcggcgcaag attcggtgcg accgcaccac gccctgcggc ccctgcagta
    40801 aatcgccgtt gggcctgcag tgcgtgtaca acaactctag caccggcctc gggctcgacc
    40861 gcgcccagca tgaccatgac gccttcgccc agctggactt cacccagtcc gtcctcaaac
    40921 ccatgttcca cgacgccgtt gatgacctgg acctgttccc gatagacatg acgtacctga
    40981 atgatgaatc cgacggcggc ttcatcgact accttgggct cggcggcgta ccgtatcccc
    41041 gacatgagcc cgcagagctg ccgggctcac acttagatgg cgaacgtctc atctggacga
    41101 gtaggagcgg tcgcacttct gccacgacca acagcctgat tgggtcgacg ccgcagctgt
    41161 cttggggatc aggctcaggt accgggtcgg gagtatcagg tccaggctcc tcggctgcgc
    41221 cgtcttccgt cgcggcctcg accaacgcct cctcagggtc cggaggctcg ggctcgggct
    41281 cgggctcggg atcctcaggg ccaggctctt cgggctcagg agcagtcccg gagcttctat
    41341 tcggcgacga gatcagcacc accgagcgcg aaaagaactg gtaccacgcc ttctcccggt
    41401 gcaaaaagct gcggttcctc ttcaggggca tcgccggcca ccactacgac gacgacgccg
    41461 ccatgcagcc cgggcacgag gcggtgcggg ccctcatgaa aacattctca aggctgagcc
    41521 gagtcgccca gcgggagtgc gagagcagag tcatgtcgtc ccacagctta ttaggctggc
    41581 acgcgacggc agcctcaacc gccgccacgg gccggggctt gttgcctccg cgcgcgacgt
    41641 gcgacgtact cctcgagacg tacatcaaca ccttcgagtc ggtgctgcgc atcttgcacg
    41701 tcccgacctt ccgacgtgag tacgaaagct tctggaggag ccccgcgtct cagtcgatgg
    41761 acgaggacga gtcgtttgcg tgcaagctga tgatcgccat ggccctcggg tcctgcgtgt
    41821 gcctaagccg ccatgtcctc gacgactcgg agcgggcgca gggcggttcg cttcgggacc
    41881 ggtcgagcag ctggatcgcc cacgggaagc agtggctcgc gcgcaagatg ttctcagggt
    41941 cgcgcgcgga cttggacacg gcccagatga tgtgtctcct cgcgctggcg cgacacacgc
    42001 accaccatac gcttccaacc ggcacgggat ggtttccagg cgaccacgac ctgacgcgcg
    42061 tggggatcca gatgggctta caccgagaac cacgcatgcg cttcccaaac atatccatcc
    42121 aggaagctga gatccgtcgg cggctctggg cgacgatgct ggagctgtca ctgcagctgt
    42181 gcttcgatga agggctgccg gcgcctctct cgcccgagag ctacgattgc gagccaccgt
    42241 ccagtgtcac ggacgaggag ctcgaacagt gtaccattcc catgcatacg gactcacaca
    42301 ctccctcaaa ccgcttggcc tttacaccgt cgattgtcca agtactcctg gcgcggacac
    42361 aacgcctccg cctccggatc ctgcatctcg tcaacgcccc cggtgcatcc aaggcgtacg
    42421 aagaaagcca ccagctcgca gccgagctga acacggcctg ctgtacagac ttgggtatcc
    42481 tacgctccat gaagaagcct accaactttc agatcaggct cctggatgta ttcacgcggc
    42541 cgttcgtgct tgcgctccac gggcctttcg ccgacaaggc cgccaccaac ccggcatact
    42601 actactcgcg taagatgcgc atggaggcct cggccctgct gatagcgaac ccgctggtcg
    42661 cagtgcctgc gccgacagaa gaccacggcg cgctggagac ggcctcgggc ctcagccagg
    42721 cagggagcga cgcatgcgcc gcgctgtgga cgcagggaca cggccacttc gcccttgtgc
    42781 agcgccaggc caccgcagca ctatgcctag acttgatcag cgagctagag gagaaggcat
    42841 tcccggtgac ggacggcgca ggctggcggc agctacgtga cgcggtacga agcgccgtgg
    42901 gcatgttcga gcggcgcgtg cgggcggcgg gcggaatgca ctcgacgcac gagttcctgt
    42961 tcttcgcgtg cgcaggcgca tacatcgagg ccatgctgcg cgggtgtcgg tcacgcgaca
    43021 ccgacgaggt catcgccgac gcggcgcgga cggcgttggg cgtgtgctgc gaggtcatgg
    43081 agcgccggcg acggacgggc ggcacggggc ggtcggagga cggcgaggag gacgtgcaga
    43141 tgtgggtgca cagcgacagc gaggacgggc gagacagtga tagagaagtc gggtgaggct
    43201 tggatgaccg gatgagtggg atattccgcc tgcttgtttc acagccatct gaatttgctg
    43261 ggctttccta acactggcga caagacacct cctgaatagg tgtgccgggt tccggacagg
    43321 tcgtcgcttt ccaacaagcc acacaacacg agaaataaga tctcgctatt gagaagccaa
    43381 ctcatatcga gttgagctcc tcaatggaat taccagccgg attagcacac cacgtgcgtc
    43441 gtcctcaacc tatgactgag tcaaggtttg agtgtattaa tgccgcctaa agaaacaata
    43501 gaccagacga ccgaaagata gagaagactg tatcctaggc tttaagaata gacaacatag
    43561 aaattataaa ccatacgatt atatggactt ctttcgtgct ttgctagtgc agttcaaaga
    43621 gcggtgtctc agagttgcag cttacacgag ctgaatacga caatcctcac caggttcatt
    43681 acgagacaag gtaagaccac acggagagct agccccgaaa ctgcagctta tttaacacat
    43741 tccaaatgtt ctctgcgctc tcgagtcccg ctctcgagtc tgcatgtccc gagtggatgg
    43801 cacgtctcga gttgatcttc tccacatcca atggtcggcg atgacctccc catccaggac
    43861 catccctgac acgcccgcgg cccgacgcca gtcaaccagt ctgtcggtat cacacggatg
    43921 tatgcgaggg aaacgtggca cttctccatg catgccgtct cgcagattga caactgcaca
    43981 ttgatactgg ggtagccaag gtggtagcac ccaaccccat tttgtgggac ggacatgcaa
    44041 ttcccaaagc gtaattgccg cccgcagcat gtgttttaga cttacgggtt tcatgcagcg
    44101 ccgatcgtgt gggcttggca agcatgatac atggtaggta cgtatgatgg gttgacgagg
    44161 cttcgaagcg ttccttataa acggtgccaa catcaccaat gagacagtcg acgaagacag
    44221 cgaggggaca tgatacgtct caatactgca gaggtccaaa cttgactaca acttgtaggt
    44281 agtgtattgt atagagagag atcttaaaat cactttcccc agaaaccttc cacggttgta
    44341 gaaagaggaa ttgagtgttt gtgtgtaaga gacagtttaa aacgcggatc taaaactgtc
    44401 gtgagggtta gattcataat ttatgctcct gtggctaagg cttggcatac ttagtatgca
    44461 acgaaaacgg cagtgcatga aacagagacc ctcatggatc agccacaagt acccacgtca
    44521 tgagacccgc tgagtctaca ccgagaaagc aatttcggtg agtgtcgttc ctcatcaaga
    44581 gattctaagc catgcattct ccaacccaca tacgtcagtg tgcatgcgat gatgaaccag
    44641 caccttgcca atcaattacc gtcggtaatt actccagcac tcttagagcc ctccatatgc
    44701 catgcgaact tgcgcttcat cagatcatct tacccggtga acccgagcga gacaatcacc
    44761 atgaattcaa caacacgttc aacacaatcg agacggacct tggtgcggcc gaggccgttc
    44821 caatgattcc aaagtaacgg cagttgatta aaaaccagct tattactcgt tcccaagtta
    44881 ccgaacctcc aaccgagcga gtcccgagga tgtcatgtcg ggaatagcgc cggacatgat
    44941 catcgccgcc atcgcgtgat ggcgagcgcc accggcatta gcaacgtttt aagcctcgag
    45001 gtgtaagatg cgcttgaaca ctccttgcaa gtgttgtttt attatgcttc tcctcactgg
    45061 ggccaaactc attgttgggg taaaccagat cttggagtcg tccgtgggga aaaggcggtc
    45121 gtgaggggat tgatatgggg aaatacgtta ctgggggggc tcaagtgacc cacgatgcca
    45181 tcattgctcg gcccgtttta catctctgag gacctctttt tctcctaaat ccgaggcacg
    45241 cagtggatcg tttaggcgga acctttccgg ctcgttcggc caggccgtct ccagtttctc
    45301 caccgatgac catgccaact cctccgctcc atgatttttc tcgagggttg gggggtttct
    45361 ttgttgagcc tccaattgga gaagtccgtc atccaggctg agtttgggaa tatccctgtt
    45421 tctctatctc gaaattgagc ttcatcaagg tcaatgtctt cacctcagcg tacttgatct
    45481 tgcctgtaac ttcatgttag tctctcgctc tagactcccg cggtccggac gtcctccaga
    45541 ccccgagaaa cgtccgcacc gcaaaggtca ccctgactaa agggatcaac caatgctacc
    45601 cacggattgc tcatcgcccg aggaaactct tccccaactc gacgtaatcc ggcttaccgc
    45661 aagacgagta agagtacttc caacgctagt cattgattcc gcaccctgcg aaccaccccc
    45721 gttgcggctc ccaaagttct ccatatttgg tgccgacata tccagtttga caatgacaac
    45781 caacttccgg tccccattct gccatatccg cctctccgta ttggcccccg accacgggct
    45841 cctccgcctc gggggtgact gtagccacat gggtcgctat gacaaacccg gtgcttcagt
    45901 ttctatttgc catttgccat caccccatgg gcctctcccc ttgccgtttc cactgccgat
    45961 gaaggaacct ttgccacccc acggtcatgg tcatggccat ggttgtgtca atctcctggg
    46021 gcaatgggga agagatccgc tctgagcggg gtgacagaga tataagaata ttccccgtct
    46081 tctgagtttg cgtaaaattc ttcttcccca gattgttgac tcttcttctc tccttcgcga
    46141 taccccttgt ttcctcgtcc aagtacaaca ctcatcaacc gaagacaaga tggcctccgg
    46201 cactacctcc aacggcgcaa gcacgccgac tcagtacaac gagaaacatg aagacataca
    46261 cccctgccga cactgccatc accaaaatga aggccgagct cccgctctcc ctagacacca
    46321 tcagtccacc gtgtctcatg tcttggaccc tccttactac cggattgcca acccgggtcc
    46381 tctgggtctc atcagctttg ccctgaccac tttcgttttg ggcctgtacc agtgtggtgc
    46441 tgggtatgtt ttgctcccgt tctttacacc tcgctggccc tggttaacat ctctcctagt
    46501 cttcccggat ccaaccccat ggctggtgtc ggtcctgaac aagccatctt cggtcttgct
    46561 gtcttcttcg gtggcatcgc ccagttcttt gccggactga tggagttccg agttggaaac
    46621 accttcggta ccaccgtcca ctgctcctac ggcgccttct ggctctcgtt tgccatgttc
    46681 tttgtcccct cgctgggtat caaagacgcg tacaagggcg acgaacgtgc ctacagcttt
    46741 gcgcttggca tcttcctcat cctgtggtgt ttcctgacgc tggtcttctt cgtcgcggcc
    46801 ctcaagacca acattgccat ccttttagtc ctcggcttcc tagccctagc cttcctcttc
    46861 ctcagcatgg cgcaattcct ctcgacgacc cacccaattg cggcaatccg catcaacaag
    46921 accggcggcg ccttttcctg catttgcgcc tttatggcat tctatgcggg cagcgcgggt
    46981 atcatgactg aggatacgac ttgggtcaag ctccccctgg gcgagatcaa tgttcgagtg
    47041 aacaagtcca acatggcata agttgggctg tagtgaaaaa tgatgatgcc gacaatgacg
    47101 gaagtatata taccgattgg tgatttatgg atatggatag gatatggata ggataacaaa
    47161 ccatttggga ttgggctttg actagaatga gtttgcctag caattagata cccgggtaat
    47221 tgggctagac acgagtggca atgagattgt tttcttactc atgcgaggca cgttgatgaa
    47281 taagctgatg ttcaacgttt actaagtgta aacaccagca gctgagtaca gtttcttatg
    47341 agtggtggac ggcaattgtg tcaaataagc ttcctaaccc cgtgatgcaa ctattgtatc
    47401 atacagcaga ccgttgatct ggtcttgagt ggtaccacac tgtgaaagcc aacgcgcttt
    47461 tcagatcttc gacttgacct cctcagcagc acccttcact ttgcccttga cctcttctgc
    47521 ggctcccttg gcctctccct tgagctcctg ggccttgccc ttggcctcgc ctctgtactc
    47581 ggctgccttg ccagtcgtct tgcccttggt gacttcttga acgccctcct tcagcttgct
    47641 gcccacggtc gcttggatcc attagcaaac ttggctcgtc tcattggtgc aagagcgaag
    47701 agaatatgct tacttgaagc gtcgatgcca tcaacaatct tgtcgctcac gacgcggtcg
    47761 acggttttca cgccgtcctt gacggcctcg gtagcggttc ggttcagggc aaagtgtgtg
    47821 gaaaaggccc gaggggtctg ggtgaaggcg atgcgcggga tgagggtagc gcgacgggcg
    47881 atgctttggg tgaggaacga cattgtgatg gattattgga ttcggagtgg gagtgtgagg
    47941 ttgagtggta gtctttggtg aaagatttgt tgattgtaga gagagaaaga tcaattggat
    48001 tgaggaacaa gaaagaagac gtgaacgtca tgtcaatgat atatgacgga tgctgcgact
    48061 gttgactttc ccatgatgtc atggcagcca cgcgggggag aagctcctag cgggtacccg
    48121 cacgtgaaaa cgacgaatgc aacaacgatg acgcagagca tttgcgaaag agcggtacag
    48181 ctgtgctacc gctgcgggct tcaggccggt cgatcgctga tgggtcagtg gcgttttagg
    48241 tagctgatgc tggtcgtttg cgtgggaatg ggagagttgt cccagttgtt tccttgctga
    48301 ggtgactgag atggcgggat cgcaattagc tgggctggca aacatgacaa ttgactcttg
    48361 aaaacctttg ccagagaccg tgaggagatg aataatcatt tctcatactc atgggatttc
    48421 ctgttccccc atgtcgctat ctatcgcacg aaatctacgc aagacgagct tcactaaacg
    48481 ccttcccccc caaaacccac cctcctaagt tagagtgggc caaaacaggt aaccaaacat
    48541 ggacaatcat gattcattgc gacatttcaa tcattagcct tcggccttca tccgtagcgg
    48601 accttcaccg tcccacattt tccgctcccg cgttgccgct attcaagtct ataccttctc
    48661 tccccgttgc gtcgattcgc accgtccgtg ccgggcgggg agctaccggc gcccggatcc
    48721 gtcgaagcat ggggtccgtc gagtccgcgt tgctgttttc gtccgattcc tcgcagacct
    48781 cgtctgcaga tgttcctact ctgcggttga tgacattgtc gatgcgcagc cgcggcgggc
    48841 ccgaattgag cctcaggccg ttcttcggcg gtccagctgg gaaacagtta gcgaggaacg
    48901 aagagaaaga caccgccggg agggatgcgc acatagcagg agatcgaaca gcttgacgat
    48961 gacgggcccc cagacggtca cggcgatgat ttgtccgtag gaccatttat tggcggcaaa
    49021 gctctcggcg gtaatgacct tggtgagcga gatcatgtag aggatgttga cgacgagata
    49081 tgtcacctcg aggatacgcc aaaaccagcg cttcagaacc aggccgcgtt tcttgcttcc
    49141 ccaggacgga aaccggccaa tgcggtatgt gccgatgcgc atgtgcttcg tcaagtggtg
    49201 cttccgaatc gtccaggcga attggtccac gaccagcacg gcaatggcaa tggtgtcgag
    49261 gaacaggaag accatcttgt agagcagcgg gtgcgggaag atgctgaact ggacgccgtc
    49321 gacgctgcgc gtggcggcgc aatacgtgcg cgggctcggg ttgtagccgc atcccttcaa
    49381 ctggccctgc tcgcggaaca gctggaacgc atccttgaag tagatcttct gggtggtggc
    49441 gatgacggcg agcaggtact cgacaaagaa gcccaggaag gtgtgccagt tgcggatgcc
    49501 ctcgtggtgg aggcagatct ggatcaggaa catgggcagc acgccgttct ggctgacgtg
    49561 gtaggcgacg gcggcgttga cgacaatctc gccccagaag gcgccctcct gcgagttgac
    49621 gacgatggcg aggatggagg cgatctgcac cgcgaagacg aaccacgcct gcgcctcctg
    49681 gaactcgacc agcgtcgtgg cgatggcgat gctggtccgc gacagcccgc tagtgtcgcg
    49741 ccagatgatg gagccgacgc gggtgagacg gcgctgcagg ccgaccttcc tgggctccga
    49801 cttgagcgcg gcgccctcgg tgatgctgac ccagagcgtg aagcccttgg tgaggaggta
    49861 cagcgacgcg gcgaagcaga cctgcaagac gtacgagatg aggactcccg gtccgaagat
    49921 gtccgggttg atctccgccg tcaagtccgg acagaagtcc tccagggcga tgaagatctc
    49981 ctgggcgctg gagtccctgg acaggtcgcc gatggagcgg tcgcaggact tgctgagtcc
    50041 atcgtgctcg caagcatcct gggcgcaggt gacgagcgac tccagcacgg gcgcggagtc
    50101 gaagtcggcc agggagccgg agcccatgat ggagctgacg ttgcgctcgg cctcgtcgcc
    50161 gacgtagtag aactgcgcat cctgggtcca gaaggcgacg gaggcgaggg cggcacagtt
    50221 gtagaaggtc tcgagcgagc cgaagaagga ctcggacgtg ttacaggcga cggtgcagtc
    50281 ggccaggccg tggacctggc agccggagcg gaagagcacg atctcctggc caccctcgat
    50341 gctggtggtg aagagttcct tgaaggtcac agacgagtcg gagcccgccg cgttgagcgt
    50401 cgcgatgtcg ttgaacggga agaagtcgtt ggtgccgtcg atgctgtcgc gcagcaggac
    50461 tctgattggc gtggccgagg ccgtggggga gggcaaaggg gatatgagag ctacggacga
    50521 cgagagcgac gaggcggtcg tcatggttgc cggggctgca gaggaagaaa aaagcaaagc
    50581 tgctgataat caggcttgct gggaaccagg ctgcggagtg atcacaagac gcccagatcg
    50641 actaggcttg ctgagaatga ggctggggca gatgacttct tcgtctatcg acggaccgac
    50701 gcgcccattc cggtgcatct caacttcccc cgatcgcggc ctctgtgaat ccctgtgctc
    50761 gatcacaagc ctccagcaca gcgcaggaga atcagagtcg ctgaaagggg tcaacagagc
    50821 taagataaat tggacgaaaa agaacaatgg acaacttctc ccgcccacgg tttggatgtt
    50881 ggcggggggg gcacgatccg cttaattcgc tggggccttg gcacggttcc ccagaacggc
    50941 aaggatgcac aggaaagctt agcatgtcgt ctgccggtat tcatacacaa catgtaatta
    51001 tggggtttgt taaggaaaga aatgaagaaa ggaacaaagg agaaattcgt tagctgatag
    51061 ttgagtctag actatctctt ctaccgttct atccctctct actatctctc gtttaattga
    51121 taaggtctcc tatgtctcgc tatcggcgca attgagccaa ccacggcaca gcagccagcc
    51181 acaactggac cagccagcta aagccgacgc gagcccacaa cgtcattctg cccacttgca
    51241 gtgccgaaga cggccgagct tcgaaccgga attcacactt cgtcctctaa acaccatcac
    51301 cacccccacc accactcgac gaaacccgcc cacgatgcct ccacgcctgc gccccgcctc
    51361 cgtctccgtg cacctcctcc ggcgcctgta ctccacctcc gccgagccgc tcatccgcgt
    51421 caccaacctg cccgcgcccg gcagcggcca catccgcgtg ctcgagctca accggcccgc
    51481 cgcccgcaat gccatctccc gcgccctgct cgccagcctg cgcgacgagg ttgccgccgt
    51541 ccacagccag tatgggcccg acggcgagga gctgccgccc gtgaagcgtt tcggcggtgc
    51601 tgcgggcgtc gatgagaagg gtcctacgcg ggctgttgtc ctggctagtg ctgtcgactc
    51661 gtgcttttgc gccggcgctg atctcaagga gcggaggggc ttctcgcaac aagagtgaga
    51721 gaatcctcct ctagtcaata cctgcttctg gctcccattc taacccccgc atacttagaa
    51781 ctgccgactt cttgaccacc ctccgcggaa ccttctcctc gctcgccagc ctccccatcc
    51841 cgaccatcgc cgccatctcc tccatagccc tcggcggcgg cctcgagctc gccctctcca
    51901 cccacttccg cgtgctctcc tccaacgcca gcgtcggcct gcccgagacc cgcctgggca
    51961 tcatccccgg cgccggcggc acccaccgcc tccccgccct catcggcctc tcgcgcgccc
    52021 gggacctgat cctcaccggc cgccgcgtcg gcgcccccga ggcctacttc ctcggcatcg
    52081 ccgaccgcct tgtcgaggtc gtgcccgagg acgagcgtgc aggctccgat cttctggccc
    52141 aggcgaggaa ggctgctttg agtga
//
