# Supplementary material for: Discovery of the antifungal compound ilicicolin K through genetic activation of the ilicicolin biosynthetic pathway in Trichoderma reesei
Source: Biotechnol Biofuels Bioprod. 2025 Mar 11;18:32. doi: 10.1186/s13068-025-02628-3 (PMC11895301; doi:10.1186/s13068-025-02628-3)
Supplement: Supplementary file 3 — Additional file 3 [file 13068_2025_2628_MOESM3_ESM.xlsx]

## Sheet: Duplicates
Average Cts and Efficiencies
Eff	1.64125	1.73156	1.73208	1.74937	1.73292	1.75156	1.74781	1.73844
Sample	act1	sar1	triliA (58285)	triliB (58289)	triliE (76204)	triliD (Rut75073)	triliC (58953)	triliR (72993)
WT_average	21.6625	21.425	28.15	29.55	27.8125	29.525	29.6625	28.7625
WT1	21.45	21.35	27.7	30.95	27.95	30.65	31.25	29.9
WT2	21.5	21.6	27.4	28.35	26.65	27.8	28.5	27.85
WT3	21.3	21.4	28.05	28.85	27.6	29.6	29.05	28.65
WT4	22.4	21.35	29.45	30.05	29.05	30.05	29.85	28.65
OEtriliR1	21.25	22.1	15.35	16.5	16.7	16.65	15.75	17.1
OEtriliR2	21.6	21.75	17.15	18	18.5	19.35	17.3	19.3
OEtriliR3	20.4	21.5	16.6	17.15	17.2	17.95	16.25	19.35
OEtriliR4	20.75	21.25	16.7	17.5	17.95	19.2	16.9	19.55
DtriliA1	20.85	22.1	29.7	15.55	15.7	16.35	14.5	18.9
DtriliA2	20.55	22	31.5	15.45	15.8	16.35	14.7	18.5
DtriliA3	21.15	21.7	30.25	15.8	16.25	17	15.2	18.2
DtriliA4	21.85	21.35	30.7	16.4	16.6	16.55	15.8	16.65
DtriliE1	20.1	21.8	16.05	16.25	30.95	16.85	15.4	19.05
DtriliE2	19.35	21.25	15.45	15.7	32.25	16.6	14.9	18.45
DtriliE3	19.4	21.25	15.9	16.2	31.6	17.1	15.35	18.55
DtriliE4	19.45	21.1	15.35	15.8	34.4	16.85	15.05	18.2
Relative transcript abundance										Relative transcript abundance (average)
		sample	triliA (58285)	triliB (58289)	triliE (76204)	triliD (Rut75073)	triliC (58953)	triliR (72993)		strain	triliA (58285)	triliB (58289)	triliE (76204)	triliD (Rut75073)	triliC (58953)	triliR (72993)
		WT1	1.19063	0.424994	0.862159	0.494955	0.383229	0.495722		WT	1.06709	1.16486	1.10277	1.23085	1.17076	1.1046
		WT2	1.52756	1.97939	1.91712	2.6606	1.93629	1.67578		OEtriliR	650.453	956.659	283.82	658.978	1531.05	296.979
		WT3	0.962427	1.3475	1.02389	0.873482	1.28245	0.969458		DtriliA	nd	2244.1	648.271	1460.15	3662.07	424.668
		WT4	0.58773	0.90756	0.607896	0.894373	1.08106	1.27742		DtriliE	621.561	1302.91	nd	813.234	2157.32	185.465
		OEtriliR1	1280.79	1672.71	509.583	1541.36	2676.13	715.572
		OEtriliR2	455.674	691.346	181.14	324.529	1077.06	202.723
		OEtriliR3	449.032	810.132	269.672	518.155	1410.16	143.65		Standard deviation/2
		OEtriliR4	416.314	652.45	174.885	251.871	960.835	125.972		strain	triliA (58285)	triliB (58289)	triliE (76204)	triliD (Rut75073)	triliC (58953)	triliR (72993)
		DtriliA1	nd	2661.29	825.897	1705.55	5029.9	247.343		WT	0.197491	0.330456	0.284633	0.485341	0.319735	0.249183
		DtriliA2	nd	2588.74	719.045	1568.82	4137.79	283.839		OEtriliR	210.289	241.027	78.3044	299.446	393.391	140.492
		DtriliA3	nd	2118.98	558.925	1084.91	3115.79	333.555		DtriliA	nd	243.909	76.2895	133.318	582.998	137.562
		DtriliA4	nd	1607.37	489.216	1481.34	2364.78	833.937		DtriliE	35.176	82.4803	nd	83.7569	137.485	5.63699
		DtriliE1	650.823	1435.9	nd	1028.49	2428.64	181.688
		DtriliE2	656.777	1417.5	nd	858.758	2330.37	183.753
		DtriliE3	516.271	1078.69	nd	653.09	1824.39	174.999
		DtriliE4	662.373	1279.57	nd	712.594	2045.87	201.42
Raw Data (technical duplicates)
act1					average	average	sar1					average	average	triliA (58285)				average	average	triliB (58289)				average	average	triliE (76204)				average	average	triliD (Rut75073)				average	average	triliC (58953)				average	average	triliR (72993)				average	average
					Takeoff	Efficiency						Takeoff	Efficiency					Takeoff	Efficiency					Takeoff	Efficiency					Takeoff	Efficiency					Takeoff	Efficiency					Takeoff	Efficiency					Takeoff	Efficiency
WT1_act	21.4	1.6	21.45	1.59	21.45	1.59	WT1_sar	21.3	1.72	21.35	1.735	21.35	1.735	27.9	1.73	27.7	1.735	27.7	1.735	30.9	1.74	30.95	1.755	30.95	1.755	27.9	1.74	27.95	1.735	27.95	1.735	29.6	1.79	30.65	1.78	30.65	1.78	31.3	1.78	31.25	1.775	31.25	1.775	29.2	1.7	29.9	1.705	29.9	1.705
WT1_act	21.5	1.58			21.5	1.64	WT1_sar	21.4	1.75			21.6	1.75	27.5	1.74			27.4	1.72	31	1.77			28.35	1.73	28	1.73			26.65	1.765	31.7	1.77			27.8	1.76	31.2	1.77			28.5	1.725	30.6	1.71			27.85	1.74
WT2_act	21.5	1.63	21.5	1.64	21.3	1.62	WT2_sar	21.7	1.74	21.6	1.75	21.4	1.74	27.3	1.72	27.4	1.72	28.05	1.73	28.1	1.73	28.35	1.73	28.85	1.735	27.2	1.76	26.65	1.765	27.6	1.74	26.9	1.8	27.8	1.76	29.6	1.715	28.3	1.73	28.5	1.725	29.05	1.73	27.8	1.74	27.85	1.74	28.65	1.755
WT2_act	21.5	1.65			22.4	1.62	WT2_sar	21.5	1.76			21.35	1.73	27.5	1.72			29.45	1.75	28.6	1.73			30.05	1.755	26.1	1.77			29.05	1.765	28.7	1.72			30.05	1.76	28.7	1.72			29.85	1.75	27.9	1.74			28.65	1.755
WT3_act	21.2	1.6	21.3	1.62	21.25	1.62	WT3_sar	21.4	1.75	21.4	1.74	22.1	1.72	27.3	1.72	28.05	1.73	15.35	1.73	28.3	1.71	28.85	1.735	16.5	1.75	27.6	1.74	27.6	1.74	16.7	1.71	29.7	1.7	29.6	1.715	16.65	1.765	29	1.73	29.05	1.73	15.75	1.75	29	1.75	28.65	1.755	17.1	1.73
WT3_act	21.4	1.64			21.6	1.63	WT3_sar	21.4	1.73			21.75	1.715	28.8	1.74			17.15	1.73	29.4	1.76			18	1.745	27.6	1.74			18.5	1.755	29.5	1.73			19.35	1.75	29.1	1.73			17.3	1.745	28.3	1.76			19.3	1.74
WT4_act	22.4	1.63	22.4	1.62	20.4	1.64	WT4_sar	21.4	1.72	21.35	1.73	21.5	1.725	30.3	1.74	29.45	1.75	16.6	1.725	29.2	1.77	30.05	1.755	17.15	1.76	29.3	1.76	29.05	1.765	17.2	1.725	30.3	1.77	30.05	1.76	17.95	1.7	30.6	1.73	29.85	1.75	16.25	1.74	28.5	1.77	28.65	1.755	19.35	1.73
WT4_act	22.4	1.61			20.75	1.645	WT4_sar	21.3	1.74			21.25	1.735	28.6	1.76			16.7	1.75	30.9	1.74			17.5	1.745	28.8	1.77			17.95	1.76	29.8	1.75			19.2	1.71	29.1	1.77			16.9	1.755	28.8	1.74			19.55	1.735
OE1_act	21.3	1.62	21.25	1.62	20.85	1.645	OE1_sar	22.1	1.72	22.1	1.72	22.1	1.74	15.4	1.71	15.35	1.73	29.7		16.5	1.78	16.5	1.75	15.55	1.74	16.7	1.71	16.7	1.71	15.7	1.685	16.6	1.74	16.65	1.765	16.35	1.78	15.7	1.74	15.75	1.75	14.5	1.745	17.1	1.74	17.1	1.73	18.9	1.75
OE1_act	21.2	1.62			20.55	1.66	OE1_sar	22.1	1.72			22	1.75	15.3	1.75			31.5		16.5	1.72			15.45	1.73	16.7	1.71			15.8	1.71	16.7	1.79			16.35	1.765	15.8	1.76			14.7	1.75	17.1	1.72			18.5	1.755
OE2_act	21.5	1.63	21.6	1.63	21.15	1.64	OE2_sar	21.7	1.72	21.75	1.715	21.7	1.74	17.1	1.71	17.15	1.73	30.25		18	1.74	18	1.745	15.8	1.765	18.5	1.75	18.5	1.755	16.25	1.715	19.4	1.74	19.35	1.75	17	1.78	17.3	1.73	17.3	1.745	15.2	1.76	19.3	1.73	19.3	1.74	18.2	1.73
OE2_act	21.7	1.63			21.85	1.61	OE2_sar	21.8	1.71			21.35	1.715	17.2	1.75			30.7		18	1.75			16.4	1.76	18.5	1.76			16.6	1.73	19.3	1.76			16.55	1.75	17.3	1.76			15.8	1.735	19.3	1.75			16.65	1.73
OE3_act	20.4	1.63	20.4	1.64	20.1	1.66	OE3_sar	21.5	1.71	21.5	1.725	21.8	1.72	16.6	1.71	16.6	1.725	16.05	1.73	17.1	1.77	17.15	1.76	16.25	1.74	17.2	1.71	17.2	1.725	30.95		17.9	1.69	17.95	1.7	16.85	1.76	16.3	1.74	16.25	1.74	15.4	1.735	19.4	1.74	19.35	1.73	19.05	1.725
OE3_act	20.4	1.65			19.35	1.665	OE3_sar	21.5	1.74			21.25	1.75	16.6	1.74			15.45	1.735	17.2	1.75			15.7	1.76	17.2	1.74			32.25		18	1.71			16.6	1.725	16.2	1.74			14.9	1.76	19.3	1.72			18.45	1.74
OE4_act	20.7	1.62	20.75	1.645	19.4	1.685	OE4_sar	21.3	1.74	21.25	1.735	21.25	1.72	16.7	1.74	16.7	1.75	15.9	1.715	17.5	1.74	17.5	1.745	16.2	1.75	17.9	1.75	17.95	1.76	31.6		19.1	1.71	19.2	1.71	17.1	1.76	16.9	1.76	16.9	1.755	15.35	1.765	19.6	1.73	19.55	1.735	18.55	1.74
OE4_act	20.8	1.67			19.45	1.69	OE4_sar	21.2	1.73			21.1	1.72	16.7	1.76			15.35	1.735	17.5	1.75			15.8	1.77	18	1.77			34.4		19.3	1.71			16.85	1.765	16.9	1.75			15.05	1.745	19.5	1.74			18.2	1.755
DiliA1_act	20.9	1.66	20.85	1.645	30.4	1.75	DiliA1_sar	22	1.74	22.1	1.74	30.45	1.135	30.5		29.7		32.2	1.8	15.5	1.75	15.55	1.74	32.75	1.79	15.7	1.65	15.7	1.685	18.9	0.865	16.3	1.81	16.35	1.78	32.5	1.79	14.5	1.75	14.5	1.745	31.1	1.81	18.9	1.75	18.9	1.75	33.35	1.925
DiliA1_act	20.8	1.63					DiliA1_sar	22.2	1.74					28.9						15.6	1.73					15.7	1.72					16.4	1.75					14.5	1.74					18.9	1.75
DiliA2_act	20.5	1.67	20.55	1.66			DiliA2_sar	22	1.76	22	1.75			31.8		31.5				15.4	1.73	15.45	1.73			15.8	1.72	15.8	1.71			16.3	1.77	16.35	1.765			14.7	1.74	14.7	1.75			18.5	1.76	18.5	1.755
DiliA2_act	20.6	1.65					DiliA2_sar	22	1.74					31.2						15.5	1.73					15.8	1.7					16.4	1.76					14.7	1.76					18.5	1.75
DiliA3_act	21.2	1.65	21.15	1.64			DiliA3_sar	21.7	1.73	21.7	1.74			30.7		30.25				15.7	1.76	15.8	1.765			16.2	1.73	16.25	1.715			16.9	1.74	17	1.78			15.2	1.75	15.2	1.76			18.2	1.74	18.2	1.73
DiliA3_act	21.1	1.63					DiliA3_sar	21.7	1.75					29.8						15.9	1.77					16.3	1.7					17.1	1.82					15.2	1.77					18.2	1.72
DiliA4_act	21.8	1.6	21.85	1.61			DiliA4_sar	21.3	1.71	21.35	1.715			31.5		30.7				16.4	1.77	16.4	1.76			16.6	1.72	16.6	1.73			16.5	1.73	16.55	1.75			15.8	1.74	15.8	1.735			16.6	1.72	16.65	1.73
DiliA4_act	21.9	1.62					DiliA4_sar	21.4	1.72					29.9						16.4	1.75					16.6	1.74					16.6	1.77					15.8	1.73					16.7	1.74
DiliE1_act	20.1	1.68	20.1	1.66			DiliE1_sar	21.7	1.72	21.8	1.72			16.1	1.73	16.05	1.73			16.3	1.75	16.25	1.74			31.3		30.95				16.9	1.8	16.85	1.76			15.4	1.73	15.4	1.735			19	1.72	19.05	1.725
DiliE1_act	20.1	1.64					DiliE1_sar	21.9	1.72					16	1.73					16.2	1.73					30.6						16.8	1.72					15.4	1.74					19.1	1.73
DiliE2_act	19.3	1.66	19.35	1.665			DiliE2_sar	21.2	1.76	21.25	1.75			15.4	1.74	15.45	1.735			15.7	1.77	15.7	1.76			33.7		32.25				16.6	1.71	16.6	1.725			14.9	1.76	14.9	1.76			18.4	1.73	18.45	1.74
DiliE2_act	19.4	1.67					DiliE2_sar	21.3	1.74					15.5	1.73					15.7	1.75					30.8						16.6	1.74					14.9	1.76					18.5	1.75
DiliE3_act	19.4	1.7	19.4	1.685			DiliE3_sar	21.3	1.71	21.25	1.72			15.9	1.72	15.9	1.715			16.2	1.76	16.2	1.75					31.6				17.1	1.73	17.1	1.76			15.3	1.74	15.35	1.765			18.5	1.74	18.55	1.74
DiliE3_act	19.4	1.67					DiliE3_sar	21.2	1.73					15.9	1.71					16.2	1.74					31.6						17.1	1.79					15.4	1.79					18.6	1.74
DiliE4_act	19.5	1.71	19.45	1.69			DiliE4_sar	21.1	1.73	21.1	1.72			15.4	1.74	15.35	1.735			15.8	1.76	15.8	1.77					34.4				16.8	1.76	16.85	1.765			15.1	1.73	15.05	1.745			18.2	1.75	18.2	1.755
DiliE4_act	19.4	1.67					DiliE4_sar	21.1	1.71					15.3	1.73					15.8	1.78					34.4						16.9	1.77					15	1.76					18.2	1.76
NTC	30.6	1.76	30.4	1.75			NTC	27.1	0.37	30.45	1.135			32.5	1.79	32.2	1.8			32.5	1.8	32.75	1.79			6	0	18.9	0.865			33.5	1.78	32.5	1.79			31.2	1.8	31.1	1.81			33	1.79	33.35	1.925
NTC	30.2	1.74					NTC	33.8	1.9					31.9	1.81					33	1.78					31.8	1.73					31.5	1.8					31	1.82					33.7	2.06
