# Supplementary material for: Discovery of the antifungal compound ilicicolin K through genetic activation of the ilicicolin biosynthetic pathway in Trichoderma reesei
Source: Biotechnol Biofuels Bioprod. 2025 Mar 11;18:32. doi: 10.1186/s13068-025-02628-3 (PMC11895301; doi:10.1186/s13068-025-02628-3)
Supplement: Supplementary file 4 — Additional file 4 [file 13068_2025_2628_MOESM4_ESM.gbk]

LOCUS       KI911142.1             30604 bp    DNA              UNK 01-JAN-1980
DEFINITION  Genes for cluster 3 on scaffold KI911142.1 of species Trichoderma
            reesei RUT C-30.
ACCESSION   KI911142
VERSION     KI911142.1
KEYWORDS    .
SOURCE      .
  ORGANISM  .
            .
FEATURES             Location/Qualifiers
     CDS             1..1189
                     /protein_id="ETS03591.1"
                     /translation="MDAEFMDQLWSERHYGTPLAIIFMILPTIAVGLRLYAKTTAQQPI
                     ELSDYFSIAAWLNTAGFFITLLVGVYLPPSYLDNPEGIDVPVSKITFSLNLLWAAACYS
                     CKLSILCLYYRLLSTPSSTFRLAVKIMFVLTACIGIASVLGFLLVFKDLSWWWSNGMKT
                     HPDAQANLIRMNEAIDIMSLLTDAILFIMPLPVIRRLSLSKSKRRLLIGLFSLGFLTCI
                     EVVVRIITTYGFNGALDAIQVQVLLMGIEPAMGITLCSLPVFLRLFRKGKNPSSGRSYA
                     SGDRGNFYSLGPVSAKRTTRDPDGALLDSTVGKPKPVLVQTEITIHSSRSGYNDSIESQ
                     EYWK"
                     /cluster_role="intermediate"
     CDS             3148..4176
                     /protein_id="ETS03592.1"
                     /translation="MPVIASKPDFIIQSASSLNQVKDLWWSRMRDLGWNRDELDANTHF
                     TVARHGEDWLLLVPTGSIEPSGMVIGFTYPNQTGWVGFFILNEGYRGRGWGAALFKAML
                     DTYQKNGIHTVGLDAVQEQVNTYARRGFVEAARIKLMTRQGHRVTDIREVDARAMASLD
                     HAHTGLYRPALWTEEALFSRPDAFGFAILSEASDDLQGLILIRRCEHGHRVGPLIADCT
                     EHASLLLQLAMSHQSILTSTGSLIAETFGPNEHAARVFSDLGWQWAGLDYHRMWLQGRV
                     PIEQQEGGKGPRGMFAVFDAGQG"
                     /cluster_role="intermediate"
     SOURCE          4521..30604
                     /organism="Trichoderma reesei RUT C-30"
     CDS             complement(4521..16676)
                     /protein_id="ETS03593.1"
                     /translation="MDQQRQQDGRFREPIAVIGSACRFPGACSSPSKLWDLLQQPRDVL
                     KEFHPERLNLSRFHHKSGDTHGATDVGNKSYLLEEDTRLFDAAFFGISPIEAAGMDPQQ
                     RILLEAVYETFESAGVTLDELRGSFTSVHVGCMTSDWANIQARDTETVPKYNATGSANS
                     ILSNRISYIFDLKGPSETIDTACSSSLVALHNAARGLLNGDCNAAVVAGVNLILDPAPF
                     INESKLHMLSPDARSRMWDKDANGYARGEGAGALLLKTLSQALKDGDHIEGLVRATGVN
                     SDGQSPGITMPYSPTQTALIQQTYARAGLDPIKDRPQYIECHGTGTPAGDPVEARALSN
                     AFIGHVDKSTENPILVGSIKTVIGHLEGGAGIAGVIKVLLSIKYRVIPPNLLFKDLNPD
                     IAPYYGPLQIPTTAVPWPELPPGTPARASVNSFGFGGTNAHAVIESFDESFGPRASSAD
                     EGVVGPLLFSAKSGASLLRSVRDNLEYLQKDASLDLRDLSAFLQSRRTTHRVRAHFTGS
                     SRDAVLENMTNFITTHAQSASDQIGHQPQLINPKEVPGVLGVFTGQGAQWPAMGRELYC
                     KSALFRKTIEECEAVLDALPQQDRPDWSLTEELMKDAISSRISEAALSQPLCSAVQLAL
                     VKLLQAAGIAFDAVVGHSSGEIAATFAAGIITLQGAMQIAYYRGLHAKSAGGANHAKGA
                     MMAVGLSFAEAKQFCSRPEFDGKIKVAASNAPKSVTISGDVDAIVQAHEILQADNIFAR
                     RLQVDTAYHSHHMLPCCQPYLNSLLACNIKVMQPTGKCTWISSVRGDTQLLRGDLSSLK
                     GQYWVDNMVRTVLFTQAIESSIWHGGPFDLAIEVGPHPALKGPTEQTLKASYGILPVYT
                     GVLKRGENNVEAFSAAVGTTWAQLGPAFVDFAGYRNLFYEAETPVFKIPKGLPLYSWDH
                     DKVFWREGRLSRRFRLGNDQGHELLGRRTLDDNDTELRWRNVLKLGEMPWLRGHEVLGE
                     VLLPGASYVSVAVQAGHNIAMTMGKNVRLIEISNVDILRPVVVPEGTDGVETLFTTRIV
                     ETTRDHIKAEFMYYVCPDESLGTMLRTCNGEVMVYLETQTDIASPDTLPAKDAMPLNLT
                     KIDTERVYSLFKDIGLNYSGLFRGISTIERKLDYASTRSTWVDGLDSAYVVHPAMLDVA
                     FQTMFIAKAHPASRQINSALLPSHIDRVRINPSVQFTQPNEVAETAAEFETWAVKQTAN
                     SLVGDLNIYDAATGKTFLQVEGLAVNSVGEQDASSDNSMFSRTLWGQDVTLGLPDPVRD
                     PVKDAEGLQMAHAVERVAVFYVKNILKEVKKEERADFQWYHQRMFEAFENHISIVKNGE
                     HPIILPEWLDDEESILDELDSKHGDTIDFKLLHAVGKDLAHVVRGNKQMLEVMTKNDML
                     NRFYMEGYASVPTNKAVGDVMRQLSFKFPRAKILEIGAGTGGTSWSVLKSINDAYESYT
                     YTDVSSGFFHLAEEKFSDFAHKIIFKVLDIEQEPKEQGFKEQSYDIIIAALVLHATHDL
                     ERTMRHARSLLKPGGFLVMVELTGTMSVRATLVMGGLPGWWLGENDGRRLSPLVTAIEW
                     DRLLQNTGFSGADAVIHDLADEEKHCTALIMGQAVDDDFQRLRSPLSTVAELPPPDDPI
                     LVIGGKRLSTSKVIREIQKLFPRKWARHVRVYKSIDEVNVSGITPGLDVLSLQDLDESP
                     FSHTITARCMTILQTLLMNAKNILWVTGARECQSPRANLIHGIMRVVPSELPQLNVQVL
                     GLEATATPVALARTSVEMFLRLRETGTDGGNSHREMLWSMEPELDIVRDRIIIPRVVPD
                     NELNELYNASKRAITKTVDASKTPVDVVQKDGRLSLQVAVAASNTGRVELLKVHYSLRI
                     PSMSGDELFIMAGRSGSSWVAAVTNANTSIARVHGTHVIPIDEQDCSPERLSAIANYIL
                     SWSISTVAGPHASVLLFEAHDSLAASVKAQLAAAGGKAFFASTRTHGTPANGIKIHALA
                     SKRSIQRVVPHDVQLFIDCSLDSSPAAATLTQSMPSNCISRQLDVQLVQEALRSAHRES
                     VELLKEAFAFPGVESPAVPVVPAQTLAGRSFMSLKAQAYVTDWTTQVISTTVPPLSLEG
                     LFRPDKTYFMAGMAGGLGLSICQWMIRNGAKHMVITSRNPQVNTATLEEAERVGATVKV
                     LAMDLTNRESVEKVVQQIRETMPPIAGVCNAAMVLKDGFFVDMDVDQFNNTLAAKVIGS
                     ENLDSVFSSTPLDFFILLGSVASVIGNVGQSNYHAANLFMDSLVHQRRARGLAASIVHI
                     AYVTDVGYVTREERDRQLDSHFRKVRLMPTSETDVHHAFAEAVKGGKPGSTSGYHDIIM
                     GIEPLREQIPLDQQPLWMKNPRFAHFDQHAIHAQHERGSTGSIDNVRALVEKAEKEEEA
                     IDAVMAAFCAKLESILQLTAGCINVQRPITDLGIDSLVAVEIRTWFLKELGADVPVVKI
                     LGGDTVQQLSTIATKKLLAKNMEAGAEKKSTIEKPAEATAPVRIPAPTPLATSPHIAIE
                     SSHIASGDPTPGSTDQRGPILTPESDRSSFLTTPAAVDIDSEESISSNSSYTKDDTPEL
                     EDEYESSVGVAAEEADEMRVRPGIIREERMSPAQARLWFMSQHLENSAAYNMAFRYKVK
                     GPIGTARLKHALSFTTHKHECLRMCFYSHLEDGHPMQGLMASSLCNFKHTVHASEDDVA
                     REMSRLSTCQWNLQYGHTMEVSLLSRDSEDHDLIIAYHHIVMDVIGLGVVLDDLNNAYN
                     MKPVNKSAGSYIEFSVKQLEQQARGDFDKQLSFWEAEFRTIPQRLPRLPFARIGSPSGV
                     AESVPDTYHQYRELNDTQFASLKATCQKLRISPFHFHLSLLQVLLSRYTNTDDLCIGIV
                     DANRNDHRYAGTVGCFVNMVPVRLHVPPGKASFADVAQQTRRSALQALEHSAVPFDMIL
                     DKIKAPRSSRSTPLFQAALNYRTGSIWELPLGRAKMTMADVKDANNPYDLSLGIAETRT
                     GCMVEVYVSSSAYGAEACATIMDAYMRLLDDFSNTPDLQINDCNIYGKPEIDSSLSIGQ
                     GPVIHFEWPATLSQRFLDMVRLHHGDPAVTDKTGTLTYSELLERVNGVSDTLIRHGCKS
                     GTRIAVLCEPSIDTIVAMLAILHIGAVYVPLDVSLPTARHVAMIQSSKPSFVVNHASTD
                     GQARECIGKIEFPIRRVVLDDVIEEEIRVTVPCLASPDACSIVLFTSGSTGTPKGIMLS
                     QANFANHLALKTHLLGLGKETVLQQSSTGFDMSIVQMFCALANGGRLVIAPFDIRRDPI
                     EMVSLVCSEHISLSIATPSEYLAWTRYGISSLKENTAWRHICMGGESVTRQLVLELRRL
                     GLPNLRVTNCYGPTEITAAASFQPIDLGGQEDAHPDMVKYKVGKVLPNYTVSILDARGS
                     PQPVNHTGEVCIGGAGVALGYISASDDAASKFIVTAQGQRMYRTGDRGRLLSDGTLLLF
                     GRIEGDSQIKLRGIRVDLQEVELAVLEAADGLLSNVVVSQRGDVLIAHATVPPGEPEAT
                     LITEDDLNRVLRRLDLPQYFIPARIVILSSLPTNANGKLDRKAIAALPLPSCQSRADSG
                     SEEEKMTIEEGELRLLWERVLPQVAPLTRIAPSSDFFLLGGNSLLLMKLQAAMKDSMNV
                     MMSTRKLYQASTLREMARAVDKQRRSQAEHDDQREIDWAAETAIPKWLLNQIHEQSQSK
                     QVVGAKSPVEKISVLMTGATTFLGGHLLKSLLESDKVSKIYCIAVLADDQHLLPENEKI
                     ESFNGSLLSPTLGLDATERVRLESTADIIVHAGGSGHCLNTYATLRIPNVISTHFLASM
                     ALPRSIPLLFLSSSRVVLLTGNTSPPAASVSGFPPATDGREGHMMSKWTSEVFLENLVG
                     HLLASSPRHQQNPWTVSVHRPSVIVSEHAPNSDALNAILRYSILMQSSPRMDNVVGYLD
                     LAQLDTVIAELRQSVIQLGSGQGKQESTNILFKHHSGGIKVPASELWSHLGKVYGITFD
                     EVELDEWLRRAARAGIDPLITAYLEAIQANGAKMIFPYMGSD"
                     /cluster_role="hit_required"
     CDS             18525..19667
                     /protein_id="ETS03594.1"
                     /translation="MTVIDVLPQTQRALKIVGPNAVSVNAAAPLPDIEPTDVLVRVVCV
                     SINPVDGKAADMSPQLGATSGTDFSGVVVALGADVEADNWREANTMKPVRIGDRVFGGI
                     FGNDPLRPHNGAFADYVAVPARLVWHIPTGTDFATAATMGAAIATVGLSLFNYLGLPLP
                     SKSKAGLPVVTTCSAASSTNVLQLGAEAWFDYKSPTCGADIREHTNDSLAFALDCITDT
                     ASMGICYEALGSAGGRYVALDAFPVRGHTRRSVVPEWVCTPTQFGKAIRWTPPYDLEPR
                     PYDLKCAELWYVVAQRLIDEGLIASHPLEKRNGGLSAVPEGMEEVRRGQIKGKKLVYTI
                     LDSEPIAVSA"
                     /cluster_role="hit_required"
     CDS             complement(20161..21597)
                     /protein_id="ETS03595.1"
                     /translation="MAELHASLPITLRCGLTLPNRLVKASMSEGISAAGSLPDMKIRNI
                     YQRWAKGGWGMVITGNVQVDDRYLGTANDLAVDSRASDDTIVASWSRWAKVCRQHGTPT
                     LVQLNHPGRQCPIGAGTHGYLSKNVAPTSIGLHMGDGLIPKAVSAIAFGKPRELEIAEI
                     RTITQQFARAARLAYRSGFAGVEIHAAHGYLIDEFLTERTNRRSDAYGGSTERRAKFLI
                     DIISAVRSEVPSSFCVGVTINSVDSVFPEILVDRVRQLELVTSAGVDFIEISGGTFEDP
                     LMFLGPPKPSSSANMEHSEAYFVDFAKVVASKFPDVPLLLTGGFRCRESIEKAVTNGAC
                     SMVGIARPAAVNPLLPKTVMFNHEVKDSDATLYSPKIEAPWLIRQMGITALSVHMDNAW
                     YLGHLKNMSKTLL"
                     /cluster_role="hit_required"
     CDS             complement(22943..23928)
                     /protein_id="ETS03596.1"
                     /translation="MSSTQTTAAEPIMTDNVALRAYYESWDSRVVYQIIMGGTQHFGYW
                     DKDTYWPFPLGSKLRRMEQKLMEILALPKGSRVLDAGCGVGHVARYMAQHGMRVFGIDI
                     IDWAIEDARKAAKDAGLSKEMMSVEKMDYHHLDSLASESFDGVYTMQAFGHAVDPQKAM
                     AGFFRVVRPGGRIAMVEVERKTAAKHDDPNDRLTQELKMVNDYTVMPTNEAASEDYFKN
                     LLEEAGFVDVVVRDWQPNILPILRLFYSLVMIPYLFFRLFGNEKSFINMICARSGYAGR
                     SRWRFVAITATKAGEKLEDHKSK"
                     /cluster_role="hit_required"
     CDS             24630..26326
                     /protein_id="ETS03597.1"
                     /translation="MLLPEYVSDLGGSHAVTLAALGVSVLAVLFTRLFNESRKGHEAGC
                     KPVTRVRQWEPFFGLDMVYSQLQALKRNYYLDWLRNLHKGKPKTFAITFMGVKQICTIE
                     GENLKAIQATNFKDFGLEPMRRKTKGAMPFADKGISTTDGKNWEFARFLVKPFFYREVY
                     ASIDRVDPYVRKLFGLLPEEDGVTFDIQPLIQRWFLDLTSEFIFGKTMDSMTYPDRANI
                     TWTMLDVLRGGRLRIQMYKFLWAFNWNWWLKAVYEVHDFVNVHIRSTYKELAAREQRIR
                     DGLPVGPERVDLLWYMATHVRDEEELRSQLCLVFVPNNDTTSIFISNCIWHLARDHEAW
                     QKLRKEVLDYGDQPITFESLRSMPYLNGVLNESGTPSPDLSLLAHRLTPNNIVQVRACL
                     NDSVLPLGGGPDGKSPLYVNKGDLVSVTKTVMYRDPDIWGPDVDVFRPERFFGVRGNWN
                     FLPFGGGPRRCPAQMMVQTESAYMLFQLAKRYSRLECRDPEPYTAVMRIGPSNINGVKI
                     AFYK"
                     /cluster_role="hit_required"
     CDS             complement(28241..30604)
                     /protein_id="ETS03598.1"
                     /translation="MESSTTTYKRRRPATACVECRRRKIRCDSATPCGPCRKLPNTRCI
                     YNNARFQPFAYNINRRTNNNINPQLSELGYAQPRKQHSIFGDSDSGHLDLFSLETTTAT
                     TTTSDGGTSLETFLGLNDAFCNSAAAHSAGDAFQDANAGPFSDVSTAVSGHLSTRSDDQ
                     TSWTSTHSLLDQGQSDSPIETAHDQFADCWEEAITKCERLQFLLHGLRNSNGPIALQPR
                     DEHLRPLIERFVELERHAKAKRPSASSVALNWAVNLDPSVNAVRKLLPPQEICDKLLDA
                     YLNTFESVLRILHVPDFRHDYKRFWAGSPSHCPPEVEEVFVCKLMMCIALGAFVCPSLN
                     AAADGLPEQRQEGSSLREQAIQWVAYGKQWLARKMMAGSRADTNTAQVVCLLALSRHTG
                     PIQTASIGSLWSPGDHDLTRVAMQMGLHRDPTIVDADMPAREVELRRRLWATMLELSLQ
                     LSLDNGLPAPISPESYDCAPPSEFTDDEATDADADPVSCASLTSFLLDYGLPRTNPLVI
                     LARTQRLRLQILHVVHSPGAAKAFEDKHRLSAELRAVYSAEIQRFLSLQKSASVFQLKL
                     LDAFTLPFVLAPHAKFAASSTTNPAYYFSRKVRMEVSLLLLASQLPGPKAPDNGLGELI
                     PDAVSMTALATGTTISTGASAASAGPDALTALRIHCQGHLATLQWHAILALCLDMISEL
                     EDSFFPAINGASWRQLQETIQTYVTVLEQRVRTSAGAVSAREFLFCSCAEAYIGAMMRG
                     DREVDQVIASAGYSALTLCCEIMEQGLHQRCTVV"
                     /cluster_role="hit_required"
ORIGIN
        1 atggatgcgg aattcatgga tcagctctgg agtgagcgcc actacggaac accgcttgcc
       61 atcatcttca tgatactgcc cacgatcgcc gtcggcctgc ggttgtacgc aaagacgaca
      121 gctcaacagc cgattgagct cagcgactac ttctccattg cggcatggct gaatacagcg
      181 ggcttcttca taacattact ggtgggagta tatctgccac catcgtatct cgataacccc
      241 gaaggcatcg atgtgccggt atccaaaatc acattttccc tcaacctcct gtgggcagct
      301 gcctgctact cttgcaagct ctctatcctc tgcctctact atcgccttct cagcacgccg
      361 tcaagcacct ttcgattggc tgtcaagatc atgtttgtct tgacagcttg cattggcatt
      421 gcgagtgtct tgggattcct cttggtcttt aaagatttgt cgtggtggtg gtcaaacggc
      481 atgaagactc accccgacgc gcaagcgaac ctcatcagga tgaacgaggc tatcgacatc
      541 atgtcactcc tcacagacgc catcctcttc atcatgcctc ttccggtgat cagaagactg
      601 agcctcagca aaagcaagag gcgcctcctt atcggtctct tttctcttgg gttcctgtaa
      661 gtgttcacag actgggattt cctggttact cagcaatgac gccattgggt cctgacaagc
      721 gatgcgaatt cttctaggac ctgcatcgag gtggttgttc gaatcatcac tacctacggc
      781 ttcaacggcg ccttggacgc cattcaggtg caagttttat tgatggggat cgaaccagct
      841 atgggcatta cgctctgttc tctgcccgtc tttctgaggc tggtgagtcc aagtccagaa
      901 ttttgcctga agttgcccct gattacacgt gttaaccttg ttcgcgttgg cacagttccg
      961 caaaggcaag aacccttcca gcggccgcag ttacgcctcc ggagaccggg gcaacttcta
     1021 ctctctcgga ccagtcagcg ccaagcgaac aacgagggat ccagatggag cgttgctaga
     1081 ctcaactgtt ggaaagccaa agcccgttct cgtgcagacg gaaattacga tacattcttc
     1141 ccgtagcgga tacaatgact cgatcgagtc tcaagagtac tggaagtgag gaaggcatac
     1201 ctatgttcat ttgtttaatt ttccttgcta gatgtcttga gcaatcaccg tttatgaagc
     1261 cattgccgtt tacgaaatgc aacctgataa cgaactgtat acctgttgat ttgcatgtgt
     1321 catggggcta ggacatcatt ttacgaaccg ggcgttccaa tgcctaagcg ggctcttgcg
     1381 atcaatactg atatgggagt aacccgcatc atgtagtaac gaaaattttt gcctgaaatt
     1441 cgatactgga aaaccctggt tttagctgca tcaaggcagc agtatctgat ggctgtgttg
     1501 agagatgttt acccagcacc atgagaagta ctttgcgaag cttggcctac cctaccaata
     1561 cggctttgca cttgctcaaa ttggtgtgca aggcatgtat atgagaaaag tctttgaatg
     1621 cctttatcat caaatgagaa aacacttata gacttcagag agagagagag agctgtagca
     1681 ccttccgtcg ggattcctgc aacatgagag ctcaagctgt cggccatggc atctcgcgcg
     1741 tcaagccgta gaataagaca gcgccagctg acacacagtc ttcattctcc aatttgaggt
     1801 gcatccaagc ttgccttctt accagccttg gagaaaaatg gtcgcccatt gtcaccttca
     1861 tctttggtac cctctcgcta aacattccca atcagcaaat ttgtaagatt gacgcctccc
     1921 tgccgctcgg tccccgcctc ggagccgcct cttcggatcc aacaggacgc ctcgggccgg
     1981 cgccggaaac tcggcgacgc cggcgccgtg tcgcgcaaaa tcgatctctc agcgtgcgag
     2041 ttacagcagt ccctgtaatg gcttgtctac ctatgatcga ctttgtagag ccttctgttc
     2101 gcatcaccct gtataacaga ggaaccgctg tattcaagcg cactgcctct gtaatgctgt
     2161 tattgtttgt caaacgattt ggaccttcgc gagataagct cttgaccttg agaggacagt
     2221 gcggatctgt gctttgttct ttgtcttgct tggacctctc tcgccgacag ggtgcgtgtc
     2281 ttgtgcttaa tgcttcgtcg tcgggtcaaa cttgtcccac ctgtgacttg tgagcccttt
     2341 gtcaattatt ctatgttcaa caactaaata agattctgcc aatattaatt acctgagaaa
     2401 gcatacctat tctaagggaa tgtctggatt attttgcgga tatcggcatc gttttcgatg
     2461 tgtaggactc atgtaagctc gaaatggcaa cgatggatac taccgagaaa ggtaaggtac
     2521 tgacagtgtc gatcttccta cctcgagata aggcaattac ggtaccttac catccatgcc
     2581 agcttaccta ggtacctagg tacgggtgct tcctagctac ctgtatgtcg tgccattgtt
     2641 actgaatatg aggggaacga tgacgatatc tgtcccagca atgacttatg ttgtgcgacc
     2701 gtccacttag gcttgggcat cacagccaaa tacgggttgt tatccataag catgcaaatg
     2761 cgttcatcgc cccatcacgg tatcgaaatc acatatgtac agtttttgac ttccatttct
     2821 actagctgtc agatgtcaaa ctgtggtcag gtcaggcgcg gggtctaata agcgctaatc
     2881 ttccaaagcg tgccagtgat ctttctgtgg cgggtgacat tggctgctat caacaaggga
     2941 ttgtaattgt gagaggctta accgcccaat catcccacgt accttaggta tatatagagc
     3001 ttgaatcctt gcctgtcact cgcaccccgc ccgagtgatt caccatcaca caggctaaac
     3061 gcatctcatt caaaagctcc gtgggtcgga actatatgcc ccatcatctg cttgtacatt
     3121 tgctgacaat cacgatacac tccaaagtag ccgatagcga gaatgcctgt tattgcgagc
     3181 aagcctgact tcattattca gtcggcgtcc tccctgaatc aagtgaaaga cctctggtgg
     3241 agtcgcatgc gagatttagg atgggtatat cgtcttcttg ctgtcctttg acagtttaca
     3301 gctaacaaat gccagaatcg cgatgaactg gatgcgaata ctcacttcac agtcgcccgg
     3361 cacggcgagg actggctttt actggtccca acaggttcaa tcgagccttc aggaatggtc
     3421 attggtttca cgtatccaaa ccagactgga tgggtcggct tcttcatcct gaatgaaggg
     3481 tatcggggaa gaggctgggg tgcggcttta ttcaaagcaa tgcttgacac ataccaaaag
     3541 aatggcatcc atacggtcgg cttagacgcg gtacaggagc aggtcaacac atatgcaagg
     3601 cgaggattcg ttgaggcggc cagaatcaag ctcatgacgc gcgtctcggc acatgaggtt
     3661 ccgatcagct atgcagacaa acagccaaag cagggtcata gagtgactga tataagggaa
     3721 gttgatgcgc gcgccatggc gagtctggat cacgcgcaca cgggactcta tcgcccagcc
     3781 ctgtggacgg aagaggcctt attctcccgc cccgatgcat ttggctttgc catactctcg
     3841 gaagcttcag acgatcttca gggactcata ctaattcgtc ggtgtgagca tgggcatcga
     3901 gttggtccct tgatagcgga ttgcacggaa catgcttctc tgctacttca actggccatg
     3961 tcacatcaga gcatattgac gtcaactgga agcctcattg cagaaacgtt tgggccgaac
     4021 gagcacgctg cacgggtgtt ctcggacttg ggttggcaat gggctggtct agattaccat
     4081 agaatgtggc tccaaggtcg agtgcctatc gagcagcagg agggtggaaa gggcccgagg
     4141 ggtatgtttg cagtcttcga tgccggtcaa ggttaatcga agtcatgtag tccggcagaa
     4201 ggatgaaaca ccggctcatc acagaaactg ttacgcaaag gtctccgctg aggctataca
     4261 tttggagtaa aaccttagcc aagcggcaat acaacaatac aagaggagaa aaggcatcag
     4321 aaagggtgat acgagaaagt gatcgaggca tactaagcgc cactctaaca gaaggtaaat
     4381 acatatcacg cgctggctcc atcttcttaa aatgggaaga acacgcccac aacagaggag
     4441 acaacctcag tacaaaacat caatatgaca tcccgagcgt aaaaaggtcc aatattcccc
     4501 tcctttcggt gcgtgcgtta ttaatcgctt cccatataag ggaaaatcat ctttgccccg
     4561 ttggcctgaa tagcctccag gtacgccgta atcaagggat cgatccccgc cctggccgca
     4621 cggcgcagcc actcatccag ctcaacctca tcaaaagtga tgccatatac ctttcccaga
     4681 tgggaccaaa gttcactcgc cggaaccttg atcccaccgg aatggtgctt aaaaagaata
     4741 ttcgtagatt cctgtttgcc ctggcccgag ccaagctgga tcaccgactg gcgcaactcc
     4801 gcaataacgg tatccagctg ggccaggtca agatagccca caacattgtc cattcggggc
     4861 gatgactgca tcaaaataga gtaccgaagg atcgcattca gggcatcaga attgggagcg
     4921 tgttcgctga caatgaccga agggcgatgc actgagacag tccaagggtt ctgttgatgt
     4981 cggggtgatg aggccagtag gtgtccgaca aggttctcca agaatacctc gcttgtccac
     5041 ttgctcatca tatggccttc ccgcccatct gttgccggag ggaaaccgct gacggaagcc
     5101 gccgggggcg aagtgtttcc agtcagaaga acgacccggc tggatgagag gaacagcagt
     5161 ggaatagagc gcggcagcgc cattgaggct agaaaatggg tagagataac attggggatg
     5221 cgcaatgttg cgtatgtatt gaggcagtga ccgctacctc ctgcgtgaac gatgatatct
     5281 gccgtgctct ctaatcgcac tcgctcagtt gcatcgagcc ccagagtggg tgaaagcaga
     5341 cttccattga aggattcaat cttttcgttt tcagggagta gatgctgatc gtcggcgaga
     5401 acggcgatgc agtaaatctt gctcaccttg tccgactcaa ggagagactt caacaggtga
     5461 cctcccagga atgttgttgc accggtcatc aacacgctga tcttctccac tggtgacttt
     5521 gcgcccacga cctgctttga ctgagattgt tcgtgaatct ggttcaagag ccacttagga
     5581 atagctgtct ctgctgccca gtcaatctct ctttggtcat catgttcagc ttgcgaccgc
     5641 cgctgcttgt cgaccgcccg agccatctcc cgtaacgtgc tcgcctggta tagctttcgg
     5701 gttgacatca tgacattcat cgagtccttc atcgccgcct gaagcttcat gagtaaaagt
     5761 gaattgcctc ccaagaggaa aaagtccgac gacggcgcga tgcgtgtcaa gggggcgacc
     5821 tggggaagaa cacgttccca caaaaggcgc aactcgcctt cttcgatcgt catcttctct
     5881 tcttctgaac ctgaatcagc ccttgattga catgatggaa gcggaagggc tgcgattgct
     5941 ttgcgatcca acttcccgtt cgcattagtg ggcagggatg acaagatgac gatacgagct
     6001 ggaataaagt attggggaag atccagtcgc ctcagcacgc gattcagatc atcttcagtg
     6061 atcaatgtgg cttcaggttc gcctggaggg actgtggcat gggcaatgag cacatctccc
     6121 cgctgagaga caaccacatt agacaggagg ccgtctgcag cctcaagtac ggccaattct
     6181 acttcctgca aatcgacccg gatgccccga agtttgatct gagaatctcc ctcaatgcgg
     6241 ccaaatagca gcaatgtccc gtcagacaag aggcgcccac gatctccagt acgatacatc
     6301 ctttgtccct gcgcagtcac gatgaacttg ctggcggcgt catcggatgc gctgatgtaa
     6361 cccaaggcca ctcccgcccc tccgatacag acttctcccg tatggttgac cggctgaggg
     6421 ctgccccttg catccaggat ggacacagtg tagttgggga gcaccttgcc aaccttgtac
     6481 ttgaccatgt ctggatgagc atcttcttga cccccgaggt cgatgggttg gaatgaagct
     6541 gcggccgtga tctccgttgg tccgtaacaa tttgtgactc tcaaatttgg aaggccaaga
     6601 cgacgaagct ccaagaccag ctgacgagtg actgactcac cacccataca aatatgtcgc
     6661 cacgccgtgt tctccttcaa cgaggaaatc ccatagcggg tccaggcgag atattcggat
     6721 ggcgtagcga tagagaggga tatatgctcg ctgcacacaa gtgacaccat ttcgattgga
     6781 tcgcgcctga tgtcaaaggg ggcgattacc aagcgaccac cgttcgcgag agcgcagaac
     6841 atctggacaa tggacatgtc aaagcccgtg gagctctgtt gcaaaacggt ctctttgccc
     6901 aatccgagca agtgcgtctt gagagctaga tggttggcga agttggcctg cgagagcatt
     6961 atgccctttg gcgtgcccgt cgagccgctg gtgaagagga cgatgctgca agcatccggt
     7021 gacgccaaac agggcaccgt cactctaatc tcttcctcta taacgtcatc aaggacgact
     7081 cgccggatgg ggaattcgat cttgccgatg cattcccgcg cctgaccgtc tgtagaagcg
     7141 tggttcacaa cgaacgatgg cttggaggac tgtatcatag caacatgacg cgccgtcggc
     7201 aagctaacat ccagaggaac gtaaacggca ccaatgtgta agatggcgag catggccacg
     7261 atggtgtcga tggatggttc gcaaagcacg gcgatacggg tgcctgactt gcatccatgg
     7321 cggatcagtg tgtcggacac accgttgact ctttctagaa gctcggagta cgtcaaggtg
     7381 cccgtcttat cggtcacagc tgggtcacca tggtggaggc ggaccatatc caggaagcgt
     7441 tgtgaaagtg ttgccggcca ctcaaagtgt atgacggggc cctgtccaat gctcaatgag
     7501 ctgtcaatct caggtttgcc atagatgtta cagtcattga tttgaagatc cggggtgttg
     7561 gagaaatcat ccagaagacg catgtacgca tccatgatgg tagcgcaagc ctcggcacca
     7621 taagcagagg acgagacata aacctctacc atgcatccag tgcgtgtctc tgcgatgccc
     7681 aagctcagat catatggatt gttggcgtct ttaacatctg ccatggtcat tttggcccgt
     7741 cccaggggca attcccagat ggagccggtg cgatagttca gtgccgcttg aaacagtggg
     7801 gtgcttctag aggatcttgg agccttgatc ttgtctagta tcatgtcgaa aggcactgcc
     7861 gaatgctcaa gagcctggag ggcgctcctg cgtgtttgct gagcgacgtc ggcgaatgaa
     7921 gccttgccgg ggggcacatg caggcgaacc gggaccatgt tgacgaagca acccacagta
     7981 ccagcgtatc ggtgatcgtt gcgattggcg tcaacaatcc caatgcagag atcatcagtg
     8041 ttggtataac gagaaagcaa gacttggaga agagaaaggt ggaagtggaa cgggctgata
     8101 cgaagctttt ggcaggtcgc cttcagcgat gcaaactgcg tatcgttcag ttcgcggtat
     8161 tgatgatacg tatcaggcac tgactcggcg acgccgctgg ggctgccgat gcgagcaaat
     8221 ggcagacgcg gaagcctctg aggtattgtc ctgaactccg cctcccagaa agatagctgc
     8281 ttgtcaaaat cgcctcgggc ttgctgctcc agctgcttca cggagaattc tatatatgat
     8341 ccggcactct tgttcacagg cttcatattg taagcattgt tcaagtcgtc cagaacaacg
     8401 cccagcccaa tgacatccat gacaatgtga tggtatgcga taatcaggtc gtggtcctcg
     8461 gagtcgcggc taagcagtga cacttccatc gtatgcccgt actgcaggtt ccattgacag
     8521 gtggaaagcc gcgacatttc ccgagcaaca tcgtcttcgg atgcatggac agtgtgcttg
     8581 aagttgcaga gagaggaggc catgagacct tgcataggat ggccgtcttc aaggtgcgaa
     8641 tagaagcaca tcctcagaca ttcatgctta tgcgtcgtaa acgacagtgc gtgcttcagt
     8701 ctcgcagttc caataggtcc cttgaccttg taacggaaag ccatgttgta cgccgcagaa
     8761 ttttcgagat gttgagacat gaaccagagg cgggcctggg cgggtgacat tcgctcttca
     8821 cggattattc ctggccgaac tctcatctca tccgcctcct ctgccgcgac gccgacagag
     8881 ctttcgtatt catcttcgag ctcgggcgta tcgtcctttg tgtaggagct gttgctcgag
     8941 atggattcct cctgtttgct ggtggctgct gttaacacac tcacactgtc aatatccacg
     9001 gcagccggag ttgtgagaaa ggaagaccga tcactctcgg gtgtcagtat ggggcccctt
     9061 tgatcagttg aacctggagt tggatcacca gacgcaatat gagacgattc aatagctatg
     9121 tgtggcgaag tagcaagagg cgttggggct gggatacgaa ccggggctgt agcttcggca
     9181 ggcttctcaa ttgtcgactt cttctcagcc ccggcttcca tattcttggc cagtagcttc
     9241 ttcgttgcga ttgtagacag ttgctggaca gtatcacctc caagaatttt aacgacgggc
     9301 acgtcggcac cgagttcttt gaggaaccat gttcggattt ccacggcaac tagcgagtcg
     9361 attcccaaat cagtaatcgg gcgttgcaca ttgatacaac cggccgtgag ctgcaagatg
     9421 gattccaatt tcgcacagaa agctgccatg actgcgtcta tggcttcttc ttccttctcg
     9481 gccttctcca ccaaggctcg gacgttatca atagatcccg tcgagccacg ttcgtgctgg
     9541 gcgtggattg cgtgctggtc aaagtgggca aagcgtgggt tcttcatcca cagaggctgc
     9601 tggtccagtg gaatctgctc cctgagcggc tcaatgccca tgattatatc atggtagccc
     9661 gaggtgctcc ccggctttcc acccttcaca gcctcagcaa aggcgtggtg aacgtcggtc
     9721 tcggaagtgg gcatgagcct gaccttgcga aagtgggagt caagctgacg gtcgcgctcc
     9781 tcgcgggtaa catagccaac gtccgttaca taggcaatgt gaacaatgga cgctgcaagg
     9841 ccacgcgcac gccgttggtg aacaaggcta tccatgaaca agttggcggc atggtagttg
     9901 gactgtccaa cgtttccgat gacggaggca accgagccca gtaagatgaa aaagtcgagt
     9961 ggagtgctgc tgaagacaga atcgaggttt tcggacccga tgaccttggc ggcgagggta
    10021 ttgttaaact gatcaacatc catgtccaca aaaaagccgt ccttcaaaac catggcggcg
    10081 ttgcaaacac ctgcgatggg aggcatagtc tcgcgaattt gctgcacgac cttttcgacg
    10141 gactctctgt tggtcaggtc catggcgagg accttgaccg tggctccgac gcgctcagct
    10201 tcctctaggg tggccgtgtt cacctgtgga ttacgactgg taatgaccat gtgcttggct
    10261 ccgttgcgta tcatccactg acagatcgat aggcctagtc ctcctgccat gcccgccatg
    10321 aagtacgtct tgtcaggcct gaacagaccc tcaaggctga gcggcgggac agtggtcgag
    10381 atcacctgcg tggtccaatc ggtgacatag gcttgagctt tgagagacat gaagctgcgt
    10441 ccggctagcg tctgtgcagg gacgacggga acagcaggcg attcgacgcc cgggaatgcg
    10501 aaagcctcct tgagcagctc taccgactcc ctgtgggcac tacgaagagc ttcttggaca
    10561 agttgtacgt cgagctgccg gctgatgcaa ttacttggca tgctctgcgt aagagtagcc
    10621 gcagctgggg aagaatccag cgagcagtca atgaagagct ggacatcatg tggcacaact
    10681 ctctgaatgg agcgcttaga cgccagagca tggatcttga tgccgttagc cggagttcca
    10741 tgcgtccgcg tggaagcaaa gaaagccttg ccacctgctg ccgcaagctg agctttgact
    10801 gatgcagcta gggaatcatg agcctcgaag agaagtaccg aggcgtgggg gccggccact
    10861 gtcgagatgg accatgacaa gatgtaattt gcaatagcag agagcctctc cgggctgcaa
    10921 tcttgctcat caatggggat gacgtgtgtg ccatgaactc tagcgataga ggtgttggca
    10981 ttggtgacag cagctaccca tgatgacccg gaacgtccgg ccatgatgaa aagctcatct
    11041 ccgctcatgc tgggaatgcg cagagagtaa tgaaccttga gcaactcaac tcggccggta
    11101 ttactggcgg ccacagccac ttgcagagac agcctgccat ctttctgtac cacatccaca
    11161 ggagtcttgc ttgcatcgac ggtcttggtg atggcgcgct tggaagcatt gtatagctcg
    11221 ttgagttcat tgtcgggcac cacacgaggg atgatgatgc ggtcacgaac aatgtcgagc
    11281 tccggctcca tggaccacag catctcacga tgactgttgc ctccatctgt gcctgtctcc
    11341 cggagccgta agaacatctc taccgaggtc cttgcgagag ctacgggagt cgcagtggct
    11401 tcaagtccca gcacctgaac gttcagctgc gggagctcag agggcacaac tcgcataatg
    11461 ccgtggatga gattggctct cggactctga cattcacggg cacccgtaac ccaaagaatg
    11521 ttcttagcat tcattagtag ggtttggaga atggtcatgc aacgagccgt tatggtgtgt
    11581 gaaaatggag actcatcaag gtcctgtaag gaaagaacgt cgagaccggg agtaattcct
    11641 gacacgttga cttcgtcgat gctcttgtaa actcgcacgt gtcgagccca tttccttgga
    11701 aatagcttct gaatctctct gatcaccttg gacgttgaca atcgcttgcc tccaatgaca
    11761 aggatggggt catctggggg aggaagctca gcgacagtgc tcagcggaga tcttaggcgc
    11821 tgaaagtcgt cgtcaacagc ctgacccatg atgagggcag tgcagtgctt ctcttcgtcg
    11881 gccaagtcgt gaatgacggc atcagcacca gagaagccgg tattctgcaa tagcctgtcc
    11941 cattcgatgg ctgtgacgag agggctaagc cgtcggccat cattctcacc cagccaccat
    12001 cctggaagac ctcccataac caaagtggcg cggacactca tggtacctgt aagctctacc
    12061 atgacaagga aaccaccggg cttgagtaat gatcgggcat ggcgcattgt tctttccaag
    12121 tcgtgggttg cgtggaggac aagggcagca atgatgatgt cgtaggattg ctctttgaaa
    12181 ccctgctcct tgggctcctg ctcaatgtct agcaccttaa agattatctt gtgggcaaag
    12241 tcggagaatt tctcctcggc cagatgaaag aacccagatg agacatcggt gtaagtgtac
    12301 gactcgtacg catcgttgat actcttcaac acactccaag atgttccacc agtaccggct
    12361 ccgatttcta gaatcttggc tcgaggaaac ttgaaagaaa gttgccgcat tacatctccc
    12421 accgccttgt tcgtcggaac agaggcatag ccttccatgt agaagcggtt cagcatgtcg
    12481 ttcttggtca taacctcgag catctgcttg ttacctcgaa cgacatgggc caagtccttg
    12541 cccacggcgt ggagaagctt aaagtcaatc gtatcgccgt gtttagagtc gagttcgtca
    12601 agaatggact cctcgtcatc caaccattca ggcaagatga tgggatgctc accgttcttg
    12661 acgatactga tgtggttctc gaaggcctca aacatgcgct ggtggtacca ctgaaagtcg
    12721 gctctctcct ccttcttgac ctctttgagg atattcttga cgtagaatac tgcaacgcgt
    12781 tcgacagcat gggccatctg caacccttcg gcatccttaa caggatctct aactggatca
    12841 ggaaggccga gagtgacatc ttgaccccag agagttctag aaaacattga attgtcggaa
    12901 gaggcgtcct gctcacccac ggagtttacg gcaagtcctt ccacttgcag aaaggttttg
    12961 ccagtcgcgg catcgtagat gttgagatcg ccaaccaacg agttagccgt ttgcttgaca
    13021 gcccacgtct cgaactcggc agcagtctca gccacctcat taggctgtgt gaactgcact
    13081 gacgggttga tgcggacacg atcgatgtgg gatggcaaga gagcagagtt gatctgacga
    13141 ctggccggat gagcctttgc aatgaacatg gtctggaaag cgacatcgag catggcggga
    13201 tggacaacgt aagcgctatc cagaccatcc acccaggtgc tcctagtgct ggcatagtca
    13261 agctttcttt caatggtaga aatgccgcgg aaaaggccag agtagttgag gccaatatct
    13321 ttaaacaaag agtagaccct ttccgtgtca atcttggtga ggttcaaagg catggcatct
    13381 ttagcgggca gcgtatctgg ggatgcgata tccgtctgtg tctcgagata gaccatgact
    13441 tcgccattgc aagtccggag catagtaccg agagattcat cgggacatac gtagtacatg
    13501 aactctgctt tgatatggtc tctggtcgtc tccacaatgc gagtcgtaaa gagagtctcg
    13561 acgccatcgg tgccttcagg aacgacaacc ggacgcagga tatcgacgtt ggaaatctca
    13621 atcagccgaa cattctttcc cattgtcatg gcaatgttat ggccagcctg cacagcgacc
    13681 gacacgtaag acgctccagg aagtagtact tcaccaagaa cctcgtgtcc gcgaagccat
    13741 ggcatttcac ccagcttgag gacattgcgc cagcgtagct cggtatcatt gtcgtcgagc
    13801 gtgcgacgtc ccagaagttc gtggccttgg tcattcccga gacggaatcg gcgagataga
    13861 cgtccctcgc gccagaacac cttgtcgtgg tcccacgagt ataaaggcaa tcccttgggg
    13921 attttgaata caggcgtctc agcctcgtag aacaggttgc gataaccagc aaagtccaca
    13981 aatgccggcc caagctgagc ccaagtagta ccgacggccg cggagaaagc ttcgacgttg
    14041 ttttcgcctc gtttcagaac gccagtatac acagggagaa ttccgtacga ggctttgagc
    14101 gtctgttcgg ttgggccctt cagtgccggg tgggggccga cttcaatggc cagatcgaac
    14161 gggcctccat gccagatgga agactcaata gcttgagtaa acagaaccgt gcgaaccata
    14221 ttgtcaaccc agtattgtcc tttgagagaa cttagatcac ccctgaggag ctgtgtgtcg
    14281 cctcgtacgc tggaaatcca agtacacttg cccgtaggct gcatgacttt gatgttgcaa
    14341 gccagcagcg agtttagata gggctggcag cagggcaaca tgtgatgcga gtggtatgca
    14401 gtgtccactt gtaagcggcg cgcaaagatg ttgtctgcct gaaggatctc gtgcgcctga
    14461 acaatagcgt cgacatcgcc ggagatcgtc acagactttg gggcgttact agctgcgact
    14521 ttgatcttac cgtcgaattc cgggcgtgag cagaattgct tagcttccgc gaacgacaac
    14581 ccaacggcca tcatggcgcc cttggcatga ttggcgccac cagcagactt cgcatgtaaa
    14641 ccgcggtaat aggcaatctg catggcgccc tggagcgtga tgataccggc cgcaaaagtg
    14701 gcggcaatct caccagatga gtggccgaca actgcgtcaa atgcgatgcc agccgcctgg
    14761 agtagcttga ccaatgcaag ctggacggct gagcagagcg gttgagacag ggccgcctcg
    14821 gaaatacggg aagatatagc gtccttcatg agctcttccg tgagagacca atcggggcgg
    14881 tcttgctgcg gaagcgcatc aagaactgct tcgcactcct caatggtctt gcgaaagagt
    14941 gctgacttgc agtacagctc acgacccatg gcgggccact gagcgccctg ccccgtgaat
    15001 acaccgagga cgccgggaac ctccttcggg ttgataagct gaggctggtg gccgatctga
    15061 tcactggccg actgggcatg agttgtaatg aagttggtca tgttctcaag aactgcatct
    15121 ctagatgacc cggtaaagtg agcacgcaca cggtgtgtgg tacgccttga ctgcaaaaaa
    15181 gcgctcaagt cgcggaggtc aagcgatgcg tccttttgca gatactccaa attgtccctg
    15241 acagaccgca gcaatgaagc tccagacttc gcggagaaca acaaaggacc aaccacgcct
    15301 tcatcagcag agctagctcg gggtccgaag ctctcatcga aactctcgat gacggcgtga
    15361 gcattggttc ccccgaatcc aaagctgttc acgcttgcgc gagcaggagt accaggtggc
    15421 agttctggcc agggcacggc cgtcgttggg atttgaaggg gcccatagta gggggcgata
    15481 tccggattta ggtccttgaa gaggaggttg ggggggataa cgcggtactt gatgctgagc
    15541 aggactttta tgacgccagc aatgccagcg ccaccctcca agtgtccgat aacggttttg
    15601 attgatccga cgaggatcgg gttttcggtc gacttgtcaa catggccgat gaaggcattg
    15661 ctaagtgctc gtgcttccac agggtcgcct gcgggggtac ctgtaccgtg gcattcgatg
    15721 tactgcggtc ggtctttgat gggatccagc ccagctcgcg cgtacgtctg ttgaataaga
    15781 gcagtctgtg tcggagaata cggcattgtg atccctgggc tctggccgtc cgagttgact
    15841 ccagtggccc ttacgagacc ctcgatatgg tctccgtctt tcagagcttg gctcagcgtc
    15901 ttgagcagca atgcaccagc accttcacca cgcgcatagc cattcgcatc tttgtcccac
    15961 atgcgtgatc tggcatcggg agacagcatg tgtagcttag actcgttgat gaatggggcg
    16021 ggatccagga tcaagttcac accagcaacg acagcggcgt tgcagtcacc gttgagaaga
    16081 ccccgcgcag cattgtgcaa agccaccagg gagctcgagc aggccgtgtc tatcgtctca
    16141 gacgggccct tgaggtcgaa gatgtacgaa atccggtttg acaagatgct gttggctgag
    16201 ccagtagcat tgtacttggg caccgtctcg gtatcgcggg cctggatgtt tgcccaatcc
    16261 gacgtcatgc atcccacatg aacggatgtg aaggagcctc tcagttcatc aagagtcact
    16321 ccggcggact cgaatgtctc ataaacagcc tctaacaata ttctctgctg tggatccatg
    16381 cctgcagcct cgattgggct gatgccaaag aaggcagcat cgaaaaggcg agtgtcctct
    16441 tcaagaaggt aggatttgtt tccgacgtct gtagcgccat gggtatcacc actcttgtgg
    16501 tggaagcggg atagattgag tcgttcgggg tgaaattctt tcagaacatc acggggctgt
    16561 tggaggagat cccatagctt tgatggggag ctacacgctc ctgggaatct acaggcggat
    16621 ccaatcaccg ctattggttc gcgaaaccgc ccatcctgct gtctttgttg atccatggtt
    16681 gattttggaa gaggtggtct attccatgca atggggtgtt ggaaagtaga aagagtgacc
    16741 tgtttgatct gaacaacagt gaagaacaac caagcgcaag atgaagagct acgggagctt
    16801 gacctccaaa ttcaacctca atggaagtat cttgagtatt tgaactacta ttcatccaat
    16861 aactagactt ttgccaacac ggttgaaccc atgtgagtgt gtgtgtgtca atacgaaaat
    16921 aactaccgcg tcagacaatc cgccttgacg tacgactgtt caagaggcag cgttccgtct
    16981 cctcttttca tcgaccaaag ggaaatgcgc atcttacgcg agactacttg catacctctg
    17041 agtccgtcgc aaacatgttt gcggagaatt gaggatcaag catgctgcac gagttggacc
    17101 cgcgcgcaat gcccttcgct gtcatgatac gcctcacatg aactcacata gcgctcaaag
    17161 tacgaatcta gtattccgac ggactaagct gtgtgggcta gcaacatcat ggctagcgtt
    17221 ccagaagaga gagggtgaat gaatcggggc tatgcttcag gccaatgctg caccgctgca
    17281 ccttaaaaag tcgccgataa tcctttgacc atggccgtca tatccagcct cagtcggaat
    17341 atcgccaaca gtgctgactg atggcgcgtt ctgcaacttg atgtgcggca caagcggctc
    17401 tcgttagccg ggagggcgtg ggacactgct ccattgtctc cccatatttt ggcacatgca
    17461 gtcgggtgtg agacacagga cgcatacatg tatgcatgct gatattaacc tgcctccaac
    17521 cccgggctgc cactctccaa tattccgctg agcccttgtt agccccggaa aatcctccat
    17581 tcccgtgacg cgctcgctgc tgcccgctca accgctcaaa ccctggcagt gcagttgtac
    17641 ttgtattgac gacgtcttcc ctagaataga atttgccgta gtgccttagt ataagcttat
    17701 tctccagcta ccttaggtgg ggcgatctgg cattggattg ttgtagtaca acagcaaagt
    17761 gatacagtgc cggatgctac ctaggtaggt aagctctact atcacattcc ttgtcaactg
    17821 cttgtcgata ttgcagaatc cttcagttcg ttcctgcatc cgtagtgccc gggacaagga
    17881 cttgtgtaac aatgaactgg taggtcgtag tcatacgcag gtgtatccag tgttattctt
    17941 gtttcacacg attctccgca ggagatatcg gaccgtaggt atgtccaaat gcggctaccc
    18001 ttggcagttg tcagtgactc agtgccatgc gagtccatct tgtgtgcacg ttgatcgcac
    18061 gagcatcgcc atatgggaaa ccctccaaaa cagagctact tacgcgctgg aaatgtcgca
    18121 tagattgagt gagattatgg tgcagcttat catgcacgga attcggggtc taggggtata
    18181 caacaaccag catcgagagg gctttgcagc accgcagcgg tgatgtgaga caatattccg
    18241 ttgtcgcaaa actcgcgatt cagcattgat actttccttg taaatattat tgtactcaag
    18301 ggcgacatac gcaattcgta tgcttgcaca taggccagca tacttcttca tccaagccca
    18361 catctcaagc caacccttac aggtcttgcc atcgctccta tcgggctcat acattacttg
    18421 tttgtctact tagtttaccc tgccatattc agcgatattt gacgcggacg agagccaagg
    18481 ctcttgaaac tctccaatta ccccgggtca tactcatact cacaatgact gtcattgatg
    18541 tgctgccaca gacacagcgg gcattgaaga ttgtcgggcc caatgccgtc tctgtgaacg
    18601 cagccgcccc tctgccagac atcgagccaa cagacgtcct tgttcgggtc gtttgcgtct
    18661 ccatcaaccc ggtcgatggc aaggcagcag acatgtcacc acaacttgga gctacgagcg
    18721 gcactgactt ctctggtgtt gtcgtggctc ttggcgcgga tgtcgaggca gataattgga
    18781 gagaagcaaa caccatgaag cccgtcagga tcggagaccg tgtgtttgga ggaatcttcg
    18841 gcaatgaccc actgagacct cataatggcg cgttcgcgga ctatgttgcg gtgccagcac
    18901 gccttgtctg gcacattccg acaggcacag actttgcaac cgccgctacc atgggcgccg
    18961 caattgctac ggttgggttg tcactcttca actacttggg acttccgcta ccatctaagt
    19021 ccagtagcaa tggcgcttcc agcatcaagt cagcagttct ggtgtatggc gggggtacgg
    19081 gaactggttc gatggccatt caggtcttga gagaggctgg gctgccagtc gtcacgacat
    19141 gctcagctgc ctcttccaca aacgttttgc agttgggagc agaagcctgg tttgactaca
    19201 agtcacccac ctgcggcgca gacatccgtg agcacaccaa tgactctctc gccttcgcgt
    19261 tggactgtat caccgacact gcatctatgg ggatttgcta tgaagcactc ggctctgctg
    19321 gcggtcgtta tgtggcgtta gatgcctttc cggttcgtgg ccatactcgc cgcagcgtgg
    19381 tacctgaatg ggtgtgcaca cctacacagt tcggcaaagc tattcgctgg acgcccccct
    19441 acgacctcga gccacgcccg tatgatctca aatgcgctga gctctggtat gtggttgcgc
    19501 aacgactgat tgatgagggt ctcattgcat ctcacccttt agagaagaga aacggaggac
    19561 tgtctgcggt tcctgagggt atggaagagg tgcgaagagg tcagatcaag ggaaagaaat
    19621 tagtctatac cattcttgac agcgaaccca ttgctgtatc ggcttgagaa ggtacatgcc
    19681 cttctgtcaa tcgcgacatg gggtttcaag gaatttcggc ggtataagtc gttgacatag
    19741 atataatgca gtacttatat gtaacagtgt agtggtatgg accacaacca acgtctggct
    19801 agtagagtgt ttccgtctaa gcgtaatcac ggtatcacgt atatcactcc gacacctgct
    19861 tcttggcgcg ttctcgatgc ctggacacga catatgccca gtcctcaatc cccgctcttt
    19921 ttaccagatt tgtagcgttt tattttgagg ctacagcgcc acgagttcac aaaatggtaa
    19981 gtcaggaacg tacaactcta cggagaacac aagtctcgtt atatcagatt tactaccaaa
    20041 gataggtaca gtcttgcctt ccgtactccc agatgttaca atgccagcgc ccgattgttc
    20101 cgcttcgacc gacaggtaag gtatatctcc cttcaatccc aaacctgaac cgccaggctc
    20161 ctagagtaac gtcttcgaca tatttttgag gtgccctaga taccacgcct ataggaaggt
    20221 tagcaatgcc tcaggcctat agcttcctag aagctactca cattatccat atgcacactc
    20281 agggcagtaa tgcccatttg ccggataagc caaggggcct cgatttttgg tgagtagagc
    20341 gttgcatcag agtctttcac ttcgtgattg aacataacag tcttggggag cagaggattc
    20401 acggcggctg ggcgagcaat tcctaccatt gagcaggctc catttgtcac agctttctca
    20461 atgctttcgc ggcaacgaaa tcccccagtc aagagaagtg gaacgtctgg gaactttgat
    20521 gcaacgactt tcgcaaaatc gacaaaataa gcttcgctgt gctccatatt tgcgctgctg
    20581 ctaggttttg gaggcccgag aaacatctat acagcaaata ccgcttcgtt agccagctac
    20641 ctaaagagca aagggcctca ggggagatac tgacaagcgg atcttcgaac gtcccaccac
    20701 ttatctcgat gaaatcgacg ccggctgatg taacgagctc tagctgacgg accctatcaa
    20761 cgagaatttc cgggaacacg gagtcgacag agttgatcgt aacgccgacg caaaatgagc
    20821 tgggcacttc cgaccgaacc gcgctgatga tgtcaatgag gaacttggct ctcctctccg
    20881 tcgagcctcc ataggcatcc gagcgtcgat ttgtcctctc tgtgagaaac tcgtcaatta
    20941 gataaccatg cgcagcatgg atttcgacgc ccgcaaagcc gctacgatac gcgaggcgag
    21001 ctgcacgagc aaattgctga gtgattgtcc gaatctctgc tatttccagc tctcgcggct
    21061 tcccaaaggc gatagcagag acagctttag gaatcaggcc atcgcccata tggaggccaa
    21121 tcgaggtcgg cgcgacattc tttgaaaggt acccatgcgt cccagcccct atcgggcatt
    21181 gtcgacccgg atggttgagc tgtactaagg ttggtgtgcc gtgttgccta caaactttcg
    21241 cccagcgcga ccacgatgct acaatcgtat catcgctggc tcgcgaatca accgcgaggt
    21301 cgttggccgt gccaagatac ctatcgtcaa cctgaacatt tcctgtatca tgaggggatt
    21361 agcaaagcta tcctcccctg attgctggga ttactttatc cggccaagtg atgagatacc
    21421 ggtaatgacc atgccccaac cgcccttggc ccagcgctga tagatgttgc ggatcttcat
    21481 gtctggtagg gatccggccg ctgatattcc ctctgacatg gaagctttca cgagtcgatt
    21541 cggcaatgtt agaccacatc gcagcgttat gggcagagaa gcatgcaatt ctgccatttc
    21601 tgtcggtttg ttcatgttca aggcgcgatg cagcttctaa aacagtcagg actatcttct
    21661 ttgctgctca ttcgggtaaa taaaacgcac atccgaggaa gcaaggcctg gcttaacaaa
    21721 tggacttggt ttaagaacac caccatcagc catgaggacg tcatctgcag ggtgattttg
    21781 catgagcagc cgtgtttggt aggagacagt acgccattag ccacagcttg ttcgatatgg
    21841 aagccctcgt atgtatcagg gacgtcgacc aaattgccct cgtcagcagc catcgcaggc
    21901 tttgctgcgc accgtccgtt gcgtcgggca ccagcctggg ccagggtgtc ccccagcact
    21961 ctagcctcgg attttgccgc tgttcaaatt tcgaaggatc aaagtcgcca tgcctcttca
    22021 agaccgggta actgctctgg tccacgtcag gggcactgaa agatacgcct aaatgtaata
    22081 ttccgtgcca tgcttcgtac attggcgacg acctctgttc aacagccccg cttgcatgac
    22141 ctacatacct aacacgtcca tccttcgagc gcggcaattt tctccactta ccttgtgaat
    22201 agagatacga gtacatcagc caatgtgagt ccgaattata cggacagaat gctaggtttg
    22261 cgatgatggc tggattgata aacgattatc gatagacgcc cggaataaca caggattctc
    22321 cggtgcttat ggtagaagaa acaaaggagt agcacatccg atagtgtcgg ctggttcagt
    22381 acgcaaccga gacttcacta cctaccgagg taccctgtat caatctgtgt aagtggtgta
    22441 gagcaatagt agacactggc attgctttcg gcacatcatc tgatgaaatt gacttgctct
    22501 gctctctttt cgaaatgctc ttttcagcga gtaacccttt tttttttttt ctcttcttct
    22561 cttcttctcc ttctttttct ttgtataaaa gatatagagt gttctctaaa gaagagaaag
    22621 tgtagtgtta gaccaaaagt tgcttcaaaa ctttcggtgc tttcatttca cagagcgacc
    22681 gtattactca gtattaataa agcaaactat gcagcagtca gcagcagaga taccgttaat
    22741 agttatagca ttcgactgaa ggcacttgaa gataggacca cattatgtct tatcagacaa
    22801 ctacatagaa tgagaattca gaatgactgg gatagaaagg ggtaagtacc catgaaaacc
    22861 ccccatagac tagaaaggtc aaagctatat tgcacgattg taatggcgat cttaaggcct
    22921 tcagtcctga tattgtttga aactacttgc ttttgtggtc ttcgagcttt tccccggcct
    22981 ttgtcgcagt aatggcaaca aacctccatc gtgatctgcc agcatatccg cttctggcac
    23041 agatcatgtt gataaagctc ttttcgttcc caaacaacct aaagaataga tatggaatca
    23101 taactagcga gtaaaagagt cgcaaaatag gcagaatatt cggctgccag tcgcgtacta
    23161 caacgtcgac gaaaccggct tcttccagca gatttttgaa gtagtcttcg cttgcggcct
    23221 catttgttgg catgacagta tagtcattga ccatttttaa ctcctgcgtg agtctgtcgt
    23281 tgggatcgtc atgcttcgca gctgtcttgc gctcgacctc gaccatggca attctgccgc
    23341 ccggccgtac gactctgaaa aacccggcca tcgctttctg aggatcgaca gcgtggccaa
    23401 acgcctgcat ggtgtatacc ccgtcgaagg actcactcgc gagactgtcg agatgatggt
    23461 agtccatctt ctccaccgac atcatctcct ttgacaaacc agcatctttt gccgctttcc
    23521 gggcgtcttc aatcgcccag tcgatgatat caatgccaaa gacgcgcatg ccatgttgag
    23581 ccatgtaccg cgcaacgtgg ccaactccac aacccgcatc tagcacacgg gagccctttg
    23641 ggagagccag gatctccatc aacttttgct ccatgctatt tgcgatggaa tcagtatgag
    23701 ctattcggag cttctgccca cagaggctat tgaactggat gcataccgac gaagtttcga
    23761 ccccagcgga aatggccagt aggtgtcttt atcccagtag ccgaaatgct gtgttccgcc
    23821 cataataatt tgataaacga cgcgtgaatc ccacgattcg tagtaggctc gcagggccac
    23881 attgtcggtc atgatgggct ctgccgccgt tgtttgagta gaagacatgc tgctgtgggt
    23941 gattgacacc tcttctccta taccggtgtt tcgtgatttc ggatctttgc tcctccttgg
    24001 tacagtggct caatagtatg tgctacagct ccaatctagc atgccgctgg ggtgagtgcg
    24061 attgcgctgt ggttctaagt tttccgagag cttacctagg atgagcaagt atgcgatggg
    24121 attttccgtg tctaaacacc ctcagttcac cgtcaaagga tttggacagg gatgccatgc
    24181 tgacgtctgc tgtattgtta cggagtatga cttacataca gtacctaggt aggtagttcg
    24241 cggaggatgc gtaccgacgg ccaagctgca ctccggaata ggccccactg tgagagagct
    24301 ccaggttgta tatcccgaat gtgttgtcct tgtccaatat catgccttgt ctgtcttcaa
    24361 atctgaccat cgttaggaaa cctttcgatt ataccatttg acaccgttct tcaaagactt
    24421 gtgaagagcc catgttatgg ttgggtaatc tttgtttgga gtaagggaca ttgcttgctc
    24481 tttcaagcat cgcgctagta ttttggccaa gtcaattgag ctagaccaaa aggtatagag
    24541 ctgccgtccc ttaataccct ctccgatcat atctttccga gactccaagg tcctcacata
    24601 agaagcagga gcatactatt attactacga tgttgttgcc cgagtacgtc agcgacttgg
    24661 gcggctcaca tgcggtcaca ttagcggcct taggcgtgag cgtcctggct gttctgttca
    24721 caaggctgtt caacgagagc aggaagggtc acgaagcggg ctgcaagcct gtgacccgcg
    24781 tcaggcaatg ggaacctttc tttgggctcg acatggtgta tagccagcta caagctctaa
    24841 agcggaacta ctatctggat tggctgagga atctgcacaa gggcaagcca aaaacatttg
    24901 ccattacctt catgggagtc aagcagattt gtaccattga gggcgaaaac ctcaaggcaa
    24961 ttcaagcaac caacttcaaa gactttgggc tggagcccat gcgccggaag acgaaaggtg
    25021 cgatgccctt tgccgacaag ggcatcagca caacggatgg aaagaactgg gagtttgctc
    25081 gatttctcgt gaagcctttc ttctacagag aagtttacgc tagcattgac cgagtcgacc
    25141 cttacgtccg taagctattc ggcctcctgc cagaagaaga tggcgtgaca tttgacatcc
    25201 agcctctgat tcagcgatgg gtaggtctca tttctgctcg cctcgccccc tgccgtcgtc
    25261 agatgtggca ttcccgatgg ctgtcggggt gtttgaatga aaagtgtcta accatggcct
    25321 agttccttga tttaacgagc gagtttatct ttggcaagac tatggattct atgacttatc
    25381 ccgatcgtgc caacatcaca tggactatgc tagacgttct acgaggcggt cgacttcgca
    25441 tccaaatgta caagtttctg tgggcattca actggaactg gtggctgaag gccgtttacg
    25501 aagtccatga ctttgtcaac gtacacatcc gcagcacata taaagaactc gcagcgcgcg
    25561 aacagcgtat cagggacggg ctgcctgtgg gcccagagcg tgttgatctc ctgtggtata
    25621 tggctaccca cgtcagagat gaggaggaac tgaggtctca gctgtgtctg gtttttgttc
    25681 caaacaacga caccacgtcc atcttcatta gcaactgcat atggcaccta gctcgtgatc
    25741 atgaagcatg gcagaagctg cgcaaggaag ttctcgacta cggcgatcag cccatcacat
    25801 tcgagtccct aagaagcatg ccctatctga acggcgtgct caatgagagt aagatatccc
    25861 tttttatttc taccaaggcg gaacgccaag tcctgacctc tctcttctag cacatcggtt
    25921 gactcccaac aacatcgtcc aagtgcgtgc ttgcctcaac gattccgtcc tgcctctggg
    25981 tgggggtcct gatggcaagt cgcccttata cgtgaacaaa ggcgacctcg tctcagtaac
    26041 caagaccgtc atgtatcgcg acccagatat ctggggtccc gacgtcgatg tattcagacc
    26101 ggagcgtttt tttggtgtcc gcggcaactg gaactttctg ccctttgggg gcggtcctcg
    26161 tcggtgccct gcgcagatga tggtccagac agagtcggcc tatatgctgt tccaactggc
    26221 aaagaggtac tcgcgacttg agtgtcgtga cccggagcct tacaccgccg tgatgcggat
    26281 cgggccgtcc aatattaacg gcgtcaagat agctttctac aagtgatggg aggtctgggg
    26341 tggcaatgga tatacaagac tctttgaaga ttttacggat tccaatcttt tagaatagcc
    26401 tgtgtcacgt attatgcaac aatccatgct gcgttgagac ggccttgcgg gaatgatatt
    26461 tgtgaccttc tttccttcat ccttggatac gtccgcctgt tagatagcca gcataacttt
    26521 agaagctcgc caagtaatgt taggttagct ttcggatttt ttttggttta ctcatctcta
    26581 acatactaga gcttcgactt taagaatggt gtcgtccggt ttctcgaagt ggcccagatc
    26641 ctagtatcgg aacgtgccat tgtaaacgcc aaagcacgaa aggaagagag acctccaaag
    26701 acttgaggat acgagactcg ttaggtagtc agttcattag gctgaacgat tctctcgtgg
    26761 gatatattag ggtagagccg tggggttgat gtaaggtacg atgccgagcg aagtccagtc
    26821 tgcaacaggc agtctgaaca tgcgacagct gatgcgtgaa accttacaac ttctattaga
    26881 attctgcctt gtgctcactt atattgattg aaattgacct tgaattacag gcctgaatgg
    26941 aattatatgt acgagataag ttgaggacaa tatttgctag tattgaactc gaaccatgag
    27001 atagtgcact atatcttgtg aggtaggcat atctcacttt ggctgtgtta cctactaata
    27061 tgccttcata ggtcattccg cctccatagg ccgtgaagaa agcattgagt gtcctgtccc
    27121 gccgatatat cgatctggta gaacagggca attgatggct gaacagaaac agtagtgctg
    27181 aaaggccgtg cctacggtcc atgtctcgac catcccgggg cacgatacac ccatgcgatg
    27241 catatgcaca cccgacacca aaatgacgcc tactcccaag agtcactggc tttgatttca
    27301 cggctaggag tagttcaacg aacagtcggc gacttttcag tatacgggac atgttctagc
    27361 cacgaatcct ggaaccaacg tcaggatcat tgcggggatg agtcactccg tgtgttcttc
    27421 aatccccgac cttgaatccg gagactccta ttgttagctg actggcgctt gcctaacctt
    27481 tcgttcactg ccactgttga atcagctccc atgcactttc aacactgact cagttagctt
    27541 ggtgaggata tctcctcaca ttaacatacc tactgcactg cgtaagcacg gtggagttca
    27601 acttccatgt gttctgggtg ctgcggatat aggtcatttc tcacttgtca gcatccctag
    27661 gatgatggcc aacggtacca tgtcatggag gaaccgctta gatgttgctg tccaacactg
    27721 atagtaggcc aggatgttga ctaaactact ggttaatgat atcgaatact ttatgtatat
    27781 gggacaagtg ctagagactt taccgacatg aaattatata ccaccactgg ggttcgcgga
    27841 tcaggtcact tgtccttacg attttgtgac ccaccatcaa aggtttcaaa ggtgcctgga
    27901 tgtgatacca agctactctc tattatcagc gtctcaacta tattgcccgg gcactcaaga
    27961 gtctatctct gccctggaca tctttctgtg atggccttgt tgtagatgtc tacctctggt
    28021 agctccctac tgcttcttcc ttgctattct ctcttctatt ctggcctgat atcacggatg
    28081 cacgttatga cacagtcatc tggtcctttc acgaccgaaa cttatcatct gccgtggccg
    28141 atagccgctg gaaatgagta ctagtcgagg acttcaagta cattgtagct aaaccatgca
    28201 gtagtccgtg ggctgtgcgt ctcctgttct ttgcccgcaa ctaaacaacc gtgcaccgct
    28261 ggtgtaaccc ctgctccatg atctcacaac acagcgtcag cgcggaatag ccagccgatg
    28321 caataacctg gtccacctcc ctgtcccccc tcatcatcgc gccaatgtat gcttctgcac
    28381 aagagcagaa aaggaactcg cgtgccgata cggcccctgc cgaggttcgc acccgttgct
    28441 cgaggactgt gacgtacgtc tggatcgtct cttggagctg ccgccagctt gcaccgttga
    28501 tggcagggaa aaagctatcc tcgagctcgc tgatcatgtc gagacagagg gctaaaatag
    28561 catgccactg caacgttgct agatgtcctt ggcagtgtat ccgaagagcc gttaacgcat
    28621 ctggaccggc ggatgcggcc gaggcgcctg ttgatatggt ggttccggtg gccaaggcgg
    28681 tcatgctgac agcgtcaggg atgagttcgc caagcccatt gtccggtgcc tttggtccgg
    28741 gcagttggct ggccaaaagc agcagcgaga cctccatccg cactttgcga gaaaagtagt
    28801 acgccgggtt ggttgtggag gaggcagcga atttggcgtg tggtgcaagc acaaatggca
    28861 gcgtgaaggc gtccaacagc ttgagttgaa agactgaggc cgacttttgc aaagacaaga
    28921 accgctgaat ctctgcagag tagacagccc tcaactcggc cgaaagccgg tgtttatctt
    28981 caaaggcctt ggcagcacca ggagaatgca ccacgtgtaa gatctggagc cgtaggcgct
    29041 gagttcgtgc cagaatgacc aatgggttcg tcctcggcaa accgtagtcc aagagaaagc
    29101 tcgtgaggga ggcgcatgat accggatcag cgtcggcatc ggtagcctcg tcgtctgtga
    29161 attcggacgg cggcgcgcaa tcgtagcttt ctggagagat tggggcaggg aggccgttgt
    29221 caagggacag ctgcagggac aactccagca tcgtagccca taaccgccga cggagctcga
    29281 cctctcgggc cggcatatct gcatcgacta tggtagggtc ccggtgcaat cccatctgca
    29341 tcgcaactcg ggtcaggtca tggtccccag gagaccacag cgagccgatc gaggccgtct
    29401 ggatcgggcc tgtgtgccgg gacaacgcca ggagacacac aacttgtgca gtattggtgt
    29461 ctgctcggga ccctgccatc atctttcgtg ccagccactg cttcccgtag gcgacccatt
    29521 gtattgcttg ttctcgcaaa ctgctgccct cttgtcgctg ttcaggaaga ccgtcagccg
    29581 cagcattgag actggggcag acgaaagcgc ccagggcgat gcacatcatg agcttgcaca
    29641 caaacacctc ttcaacttcc ggcgggcagt gtgacggaga tccggcccag aatcgtttat
    29701 aatcatgccg aaaatctggg acgtgtagaa tccgcaatac cgattcaaag gtattgagat
    29761 atgcatcgag cagcttgtca cagatctctt gcggaggaag tagctttctt accgcgttga
    29821 cagatggatc gaggttcacg gcccagttca gcgccactga ggaagccgag ggcctttttg
    29881 cttttgcgtg acgttccagc tcaacaaatc tctctatcag cggccgcaag tgctcgtctc
    29941 tcggttgtag tgctatcggc ccattcgaat ttcttagccc atggagtaga aattgtaacc
    30001 tttcgcactt ggtgatggct tcttcccagc aatcggcgaa ctggtcgtga gcagtttcga
    30061 tgggggaatc agattgtcct tgatctaaca gcgagtgcgt cgaggtccaa gacgtttggt
    30121 cgtcgctccg tgttgacaag tgcccggaga cagcagtaga tacatccgaa aatggcccag
    30181 cgtttgcatc ttggaatgca tcgccggctg aatgtgcagc agctgaattg cagaacgcgt
    30241 cattgagccc cagaaaggtt tcgaggcttg tccccccgtc actcgtagtt gtcgtagctg
    30301 tcgtcgtctc aagagagaag aggtcgagat gcccagaatc gctatctccg aaaatcgaat
    30361 gttgttttct tggctgggca tatccgagtt ctgaaagctg agggtttata ttattgttgg
    30421 tgcggcggtt gatgttgtat gcaaatggtt ggaagcgagc gttgttgtaa atgcacctgg
    30481 tgtttggaag ctttctgcat gggccacagg gtgttgcact atcgcatctg atttttctgc
    30541 gtcgacactc gacacacgct gtagccggtc gccgtcgctt gtaggtcgtg gtgctcgact
    30601 ccat
//
