# Supplementary material for: Discovery of the antifungal compound ilicicolin K through genetic activation of the ilicicolin biosynthetic pathway in Trichoderma reesei
Source: Biotechnol Biofuels Bioprod. 2025 Mar 11;18:32. doi: 10.1186/s13068-025-02628-3 (PMC11895301; doi:10.1186/s13068-025-02628-3)
Supplement: Supplementary file 5 — Additional file 5 [file 13068_2025_2628_MOESM5_ESM.gbk]

LOCUS       MK539848.1             31370 bp    DNA              UNK 01-JAN-1980
DEFINITION  Genes for cluster 71 on scaffold MK539848.1 of species Talaromyces
            variabilis HXQ-H-1.
ACCESSION   MK539848
VERSION     MK539848.1
KEYWORDS    .
SOURCE      .
  ORGANISM  .
            .
FEATURES             Location/Qualifiers
     SOURCE          1..31370
                     /organism="Talaromyces variabilis HXQ-H-1"
     CDS             complement(1..12095)
                     /protein_id="QBQ83704.1"
                     /translation="MAANDSNNQTKPQLPEEPVAIVGSSCRFPGSSNSPSKLWDLLRQP
                     RDVLKEFDPDRLNLKRFYHPDGDTHGSTDVTNKSYLLEEDSRLFDASFFTINPAEAAGM
                     DPQQRILLETVYEAFESAGMTLEQLRGSLTAVHVGTMTNDYAGIQLRDLETIAKYNATG
                     TANSIVSNRISYVFDLKGPSETIDTACSSSLVALHHAARGLLNGDCETAVVAGVNLIYD
                     AASYIAESKLHMLSPDSQSRMWDKSANGYARGEGAAALLLKPLSRALRDGDHIEGVIRA
                     TGVNSDGQSPGITMPFAPTQAALIRQTYRRAGLDPVKDRPQYFECHGTGTPAGDPVEAR
                     AISEAFEPSADNPIYVGSIKTIIGHLEGCAGLAGVMKVILALKNRTIPPNMLFNELNPA
                     IAPFYGPLQIPKKAMPWPELPENTPIRASVNSFGFGGTNAHVIIESFESSTPSSDSEKC
                     EEGALGPLLFSAGSGASLLHTVQAYVQYLDQNPSVDLRDLSWLLQTRRSTHRVRTHFSG
                     TSSDAILESMIKFVNNNEKTPSTEVGHQPKLINPKEVPGILGVFTGQGAQWPQMGKELI
                     GKSPIFRRTLEDCDATLQALPSSDIPKWSLVKELMANASSSRVAEAAISQPLCTAVQLG
                     LVNMLKASGLNFDAVVGHSSGEIAATYASGIINLQAAIQIAYYRGFHAKLAKGEKGQQG
                     GMLAAGLTLDKAKQLCLREEFVGRLQVAASNAPQTVTLSGDLDAIEEVKKYLDEENVFA
                     RQLKVDTAYHSHHMKPCAEPYLKSLLACDIEVRKPTPGQCIWNSSVRGDTGLLKGDLSS
                     LKGPYWVANMVQTVLFSQAVESSIWHGGPWDLAIEVGPHPALKGPTEQTLKAVYGVVPL
                     YTGVLKRGASDVEAFSTAIGVTWSQLGPSFVDFAGYRKTFYESEPPTPKVIKDLPGYSW
                     DHDKVYWRESRISKRYRTGRDQTHELLGRRTPDDNEFELRWRNVLKLSEMPWLRGHEVL
                     EEVLLPGAAYVSIAVEASKHIATSKGKSIELLEVEDVDIQRPVVVPDNKEGVETLFTAR
                     LLPGSSSDKVLKALFSYYICNDQSTGTMVHTCSGRLSVHLGEAKEDVLPQRDPVPQNLV
                     NINTDRAYGMFKDIGLNYTGVFRSIKESSRTLQYSAATGIWPEGSLSDKYLVHPAMLDV
                     AFQTLFIARAHPASRLITSALLPSHIERIQVSPSVPILHARENSDEIKADFDCWVVHQT
                     ASSLTGDLNIYDKVSGKTFLQVEGLTTKMVGEQDASGDRPVFTKTVWGSDGSLGLDEPE
                     RDPVGDAEGLSLAEAAERMALFYMKRVVKEISPEERTKFQWYHQRMFEAFEQHLVNVGS
                     GSHPMLKSEWLSDDSSIMDGLDRIHPTSIDLKLLRACGENMPDVVREKTQLLEVMSKDD
                     MLNRFYMDNCAARINNDIAKVVKQISFKFPRANILEIGAGTGGTTWSILKDINDAYDSY
                     TFTDISSGFFPKAAEKFSDFAHKMIFKTLDVEKQPSEQGFAENSYDVIVAANVLHATRS
                     LETTLRNARSLLRPGGYLILMEITNPESLRTTFIFGGFSGWWLSEEPHRKLGPVVTAMD
                     WDTVLNDTGYSGADMVVHDLAEESKHLTSLIVSQAVDDDFLRLREPLSNLADMSAPTES
                     ILVIGGKKLLTSKMVNEINKLLPKSWKRHISSAGSIDDIDINELKPGTEVISLQELDDP
                     LFSTPMTAERMSTIQNLMMSAKTLLWVTTAGKSHAPRASMFHGIARIVPSELQHLQIQV
                     LGLEAGSTPAIATRHCVEAFLRLRGTSDTTREMLWAIEPEVEIMADGQVLIPRVVPDET
                     LNQTYNASRRVVTKTVDATDLAVEAVAGPTKMMLQTAELQAGERKTRIQVKYALHLPAM
                     DGKGIYVVYGQRQDDTSSFVLAVSKSNSSIVDVDSKHAVSVSDNCEPATLNVLATYLIA
                     RAIATLSKQAGSVLLSEPEESLAAIVATETAKQGTQAYFLSSKKVSPVEWIKVHANASK
                     RAIQKAVPHDVQLLIDCSGIEASGNAVMASMPLHCVERQLDAHLLFDALESTESKPESL
                     LEEAYQYATQLITQEQVQSECEVFPASDLPLTNMLSLVHKKYVTDWQQRDSLVVSVPPL
                     DLEGIFKADKTYLMVGAAGGLGLSICEWMIRNGAKNLIITSRKPQVDQNMIEEASRVGA
                     TVKVMAMDVSSKESVAEVVQQAQEIMPPIAGVCNAAMVLSDKMFLDMDVDQLNGTLAAK
                     VYGTEHLDAVFADAPLDFFIVLSSTATTIGNIGQANYHVANLFMTSLVAQRRARGLAGS
                     VIHIGYVADVGYVTRQDRERQLEQHFRNVRLMALSETDVHHAFAEAVRGGRPGNTVGSP
                     DIIMGLEPASVPLEPERQTLWLSNPCFGHLVPSTLQNDSSQTGGTGNGSSVRRQVEEAQ
                     TEDEAVDAVLDGFCAKLEAILQLREGSVKENVQRAVIDLGIDSLVAVEIRTWFLKELGA
                     EVPVVKILGGDTVLQICTTAAKKVMANAMKKKEEDAVAEEGGREAASKKEPAPAASAPT
                     PAPVAPSLLDVPARAFEPDSATISEVGDDSAFSNKGSSSSATGASSPKELSDSESVPDT
                     SKDQSHVRPETVRDERMSPAQARIWFLTKHLDDPSAYNMVFHYRVKGPLKTVRLRHALQ
                     VATGHHESLRTLFYSRLEDGQPMQGVMPASAYELKHVPGADEADLKKELALLKAREWDL
                     ENGRTFSVSVLSRAADEHDVVFGYHHIIMDVVGWYFFVRDLDRAYRMQPFDKKISGSYV
                     DYSVMQLSQKNTAAASDDLAFWQKEFSTVPDPIPLLPIAAVSARPTDSGRKVSHHEYLE
                     LDPAQNLAVKETCEKLRISPFHFHVAVLRALIGGYTNIDDMCIGVVDANRGDERFAQTV
                     GCFVNMLPVRVEAPSDATFADIARSASRKALMAFAHSSAPLDMILDAVKAPRSSETTPL
                     FQVAVNYRTGGVWDLPMGDCQMKLSLTDGKDAENPFDISLGIAETGKGCVIEMHCQKTL
                     YSSDATRTLLNTYLRLVDTFCKNTHVKLKDCVIHDQAKVSEALQIGKGPTTDFGWPSTL
                     SHRVLETCLKSPKNAAIQFKGELLSYEQLASRIHLVAAAIVRAGASKGSRVAVLCEPSA
                     DAIISMLATLHIGGVYIPMDVSLPTARHAAMMNGGQPTLLLSHAATKHRVEDLVNETGS
                     TISVLQVDTISSVEEKETVSCAAEPHNNAVLLFTSGSTGTPKGIMLSQANFVNHLALKT
                     DRLQLGQENVLQQSSMGFDMSLIQMFCALANGGCLVIAPSEMRRDPVELTNLVHNSQIS
                     LTIATPSEYLAWLRYGTASLKDHTIWRHACMGGEPVSRQLKTEFWRLDLANLQLTNCYG
                     PTEITAAATFETIRLDDQDDDNDRAQHAVGKALPNYSVRILDTAGRPQPVDHIGEICIG
                     GASVALGYLGLPEQTKAKFTVDPVSGERLYLTGDKGKLLSDGTLLCLGRLDGDTQIKHR
                     GLRIELQEVESALIQTANGLFSSAVVSARGSILVAHATISQSQAEPSESDLAKILSRLK
                     LPQYFIPATIGILPTMPTTANGKLDRKAIASLPLPQKVTGEEGPQEKMNIREGELRLLW
                     ERVLPDTATTTPLGPSSDFFLCGGNSMLLMKLQAAIKESIGIEISTRVLYQASTLREMA
                     LCVDEQREEQADALEQHFDWQAETSLPKWLLDQIEDLPKTTKQPPKPNGIDILMTGATS
                     FIGGRLLRSLVRSPSVRKVHCVAVLADEQDQLYQDEKVKCYTGSLLSSTLGLNNGERDQ
                     LARNVDVVIHAGSSGHCLNTYGSLRTPNLVSLQFLASLALPRSIPLLLLSSNRVPLLSG
                     NTALPPTSVAAFPPATDGREGYTATKWASEVFLEKLVGAVQKKAPRPWVASVHRPCVVV
                     SEHAPNSDALNAILRYSASMKCVPHLESATGYLDFASVESIVDSMAESAIEMATGNVTD
                     QPSIRFQHHSGGVKVPIGDFKVHMENVYGGNFEEVHLEEWMHRAAAAGLDPLITAYMEG
                     IIEAGAPIVFPYLGETV"
                     /cluster_role="hit_required"
     CDS             13337..14961
                     /protein_id="QBQ83705.1"
                     /translation="MITLQNLPWILLYTGFLAIFLSRLFSNGKQSRDEKANGCQPPARY
                     PQWDPIMGLDLVYSQVSALKNNRYLEWLRDLHAKMPKTFSLNFFGQRWIYSIEPEILKA
                     VYATNFRDFGVEPIRRHSKGSMPFADKGVNTTDGEDWEFSRLLIKPFFERNVYTDTDRI
                     KVHADHFLSLIPADGETFDAQPLVQRWFLDLTTEFIFGESMGSLAHPERADIAWTMLDV
                     LRGGRLRAQMHRFMWARDWTWWLKAVYKVHDYVNPYIRSTLKELAEREERIKQGLPVGP
                     ERTDLVWSMATHLRDEELLRSQLCLIIVPNNDTTSIFISNCLWHLARHPEVWKKLREEV
                     FALGEETPLTFEILRNMKYLNGVLNETHRVIPNNVTQVRACVQDTVLPVGGGPDGKWPV
                     QVRKGDIVSVTKTVMYRDPDYWGSDADEFRPERFDGLRGTWNFLPFGGGPRRCPAQMMS
                     QTEAAYMLCRLARTYSRIEARDPEPYTAVMRIGPSNKTGVKIALYK"
                     /cluster_role="hit_required"
     CDS             complement(20552..21784)
                     /protein_id="QBQ83706.1"
                     /translation="MNQQGTVIVTGANGGLGNAIVSHILDRQDLNTNYYGIYTVRDTVR
                     GARTVLRTLEWAKSVKHSHELLAIDLGSLDSVRRAARDINSRVANGTIPPIRALILNAG
                     WGEQTTHSFTNDGFDMSFQVNYLSHFLLTLLLLQSMDKKHGRIEVLGSWTHEYLIPGVS
                     TCSTTDPNNKKGPSASMYTPKRYQQIFNYPINTEDLAKGKWSSEREHPGDLNAGLRRYG
                     AAKLCEIMMFRELSNRIEKDPELSAISVVAVDPGAMPSELNRRSIWVMFLLMKFVLPLL
                     APLAVWLQPNGTIRTTTKSARDVVRAAFDTATLGDHPNGIYLNGSEIADVGPEAKDAEK
                     SRTLWHDSLVYARLEKGDTILKAWE"
                     /cluster_role="intermediate"
     CDS             22279..23833
                     /protein_id="QBQ83707.1"
                     /translation="MADLHLAKSITLRCGLTLPNRLAKTAIAESIAPRNMLIDEGFHRV
                     YAPWAEGGWGMVLTGHVQVDSMHLGTHTDPAVNADFSDDQIVGSWKVWAAVCNRHGTPT
                     IMQLNHPGRQAPIGAGTSGVFAKNISASAVPMDIGSGLLARAVSKIVFGTPREMTVDDI
                     GKLVRQFARAARLASQSGFAGVELHASHGYLLAQFLSAATNRRKDAYGGTPANRARIVV
                     EIIKAVRAEVPASFCVGIILTAVHGSASTEEFQSFIEQAQLICDAGVDFIEISGGTFET
                     PSMFIGPEKRGKAYDWDNQEAFFLDFAQAIRPHLGTVPLLLTGGFRSCHAMEAAVKRGD
                     CDMIGLARPAVVNPLLPKTVVFNPEVNKSGDTKLHATRTPAPWYIKLFGITALNVHMDN
                     AWYVGRLQTLAKTGR"
                     /cluster_role="hit_required"
     CDS             complement(24089..25033)
                     /protein_id="QBQ83708.1"
                     /translation="MASSEVFTSEEAAQRAIKTYYESQESRMGYELVFGGTQHFGYYTP
                     GTWSPFPIDKSLRRMEEKLMGWLALPAGSRILEAGCGVGHVALYLAKHGMRVTGVDIID
                     HHVEQARRSAQKANLPKDQIVIEKMDFERLEAIPSASHDGAFTMQSLGHAFSAEKALAG
                     FFRVLKPGGRFALVEVERRPNAEADKKNPRLTEQLSMINVGTGMPTNERSHDGFYKGLL
                     EEAGFVDIESRDISDNILPVVRMFYVVLLVPYLFVRLLGIEKHFVSMLAGTAGYVGYDR
                     WRFMVVTGRKP"
                     /cluster_role="hit_required"
     CDS             25514..27175
                     /protein_id="QBQ83709.1"
                     /translation="MAPLATYLSQIDDYPKWALFTGGSIVLFFLYRIFLSPPSYPPGVP
                     LIAEPAGRTWFSPKTRWRYYTDCASLYLEAYNQYSKKGKPVVVPGFGLGYELIMPESLM
                     SWVMAQPDSAISVNQAFLDINKTKYSLGHTRYWGDTWQFVLVKTQLNSVLQYLIPGLND
                     ELKLAFDAHFGTDTENWKEIELEKVLKNVIAQAASRFIVGAPLCRNEKYLKANYGVIEG
                     MMLNAIFTNSSPKWLQPIIGPLVSKKSINNCEIVKKEFEPLFRERLETLKHDKDDPNFE
                     EPQDHLQLLLRYAVKERKDELNDLDIIAKRIIAVNFASMNQTTMTVVNMLLNILGSDAE
                     FNTIAVLRDEMKRTTSDGEPWTKAKLATMIRTDSVVRETLRINPFGNRSLMRKVIKEGL
                     VTPDGMKLPKNSLFSFFSEPVQHDPDKFEDPFKYDPFRTSREREAAADEEGKPGGHALT
                     VVSTSPNYLPWGHGKHACPGRFLVDCEMKMLLTYVLSNYDIEFPVEYNGQRPPTIWLAE
                     VGLPPRGAKIRVKRRKEAI"
                     /cluster_role="intermediate"
     CDS             complement(27757..28884)
                     /protein_id="QBQ83710.1"
                     /translation="MDATLPSIHTALKILGPNNVSVSENTALPVIQPLDILVRVACISI
                     NHVDAKSADMSPSPGATSGTDFSGVVVAIGSDVPKESFRSTNGMKPVQIGDRVFGGVFG
                     NNPLRRDNGAFAEYVAVPARLVWHIPGGMDFSTASTLGAAVATVGLSLFQYMQLPMPTT
                     TSTASPDNGPFVLVYGGGTATGAMAIQVLKIAGFRPITTCSSASAGHATELGATATFDY
                     RSPTCGAELREHTGDTLTLALDCITDTASMNICYEALGSSGGRYVALDSFPLRAHTRRS
                     VVPDWVCTYSQFGHPIAWAAPYNLEARPEDLLTAEAWYVVAQKLIDQGLITPHPKEERL
                     GGLAAIGEGMEAVRRGQIKGKKLVYPISNELCAAA"
                     /cluster_role="hit_required"
     CDS             29992..31370
                     /protein_id="QBQ83711.1"
                     /translation="MDLNLAKPITLRCGITLPNRLWKAAMTEEFADKRRLPGSEACLAT
                     YRVWANGGWGLVMTGNVDVDPAYLGSPGNIAVDSSIPREKTLAAWRAWAEACSQNGAKA
                     IVQINHPGRQASFTKSIAPSAVPLNLGPGILPWMLRSLIYGTPREMTVDEIHDVIMKFA
                     ETARLAADAGFAGVEIHAAHGYLLAQFLSAASNKRTDAYGGSAKARAKIVIDIIHAIRS
                     DVPKTFCVGIKFNSTDHQSETEMKDCLEQLHLISDAGVDFLEISGGTFENPTFNLGVSD
                     QKAKVSTQTREAFFVDFAKSIRSELSGLPLMVTGGFRTRQGMETALVEDSCDVVGIARP
                     AVLSPYLPRNIIFNRDVVDAEAIAHAEKIDTPTIAKWMGIKAIGVGAETIWYIKKIQNL
                     GSIETEL"
                     /cluster_role="hit_required"
ORIGIN
        1 tcatacagtc tctcccaagt agggaaatac gataggcgct ccagcctcaa tgattccctc
       61 catatatgcg gtgatcaacg ggtcgaggcc agccgcggca gcacggtgca tccattcttc
      121 caagtgcact tcttcgaagt tacctccgta aacgttctcc atatgaacct tgaagtcacc
      181 aatagggacc ttgactcctc ctgaatgatg ctggaatcgg atgctgggct gatcagtgac
      241 attccccgta gccatttcga tggcagattc agccatgcta tcaacaatgc tctccactga
      301 agcgaagtcc aagtagcccg tggcgctctc aagatgtggg acacatttca tggaagcgga
      361 ataacgtaga attgcgttca acgcgtcaga gttaggagca tgctcactaa ccactacgca
      421 tggccgatgt acggaagcaa cccacggccg aggagccttt ttctgaaccg cacccactaa
      481 cttttcgagg aaaacctcac ttgcccattt tgtggcagta tatccctcac ggccatctgt
      541 tgctggtggg aatgccgcga cagaggttgg cggtaaagct gtgtttcctg ataacaacgg
      601 aacgcggttc gaggatagaa gtaagagagg gattgagcgc ggcaatgcca atgatgcaag
      661 gaactgaagg gaaacaagat ttggtgtacg caatgagccg tacgtgttga ggcagtgccc
      721 acttgatcca gcgtgaatga cgacgtcgac atttcgtgcg agttggtcgc gctcaccatt
      781 gttcaggccg agtgtggaag acagtagact gccagtgtaa catttgactt tttcatcctg
      841 gtagagttga tcctgctcat ccgccaatac agcgacacag tgtactttgc gcacagacgg
      901 ggatcgtact aaagacctca gcaagcgccc accgatgaag ctcgtcgcac cagtcatcaa
      961 aatatcaatg ccattaggct tcggaggttg ctttgtcgtt ttaggcaggt cttctatttg
     1021 atcaagaagc cacttcggta atgaggtctc ggcttgccag tcgaaatgtt gttcaagggc
     1081 atcggcctgc tcttctcgct gttcgtcaac gcacagagcc atttctcgca gagtgctagc
     1141 ctggtatagg acacgggtag aaatttcgat cccaattgat tccttgatgg cagcttgtag
     1201 tttcatcaaa agcatggagt taccaccgca taggaagaag tcagaggatg ggcctagcgg
     1261 agtcgtggtt gcagtgtctg ggagaacacg ttcccatagt aaacgcaact cgccctcacg
     1321 gatattcatc ttttcctgtg gaccttcttc tccggtaact ttttgaggga gaggaaggga
     1381 agcgattgcc ttccgatcca atttgccgtt ggcagtagta ggcattgtag gtaagatacc
     1441 gatggtagca gggatgaagt attgcggcaa cttgagacga ctgagaatct tagcgagatc
     1501 cgattcagaa ggttccgctt ggctctggga aatcgtggcg tgtgcaacta gaatgcttcc
     1561 tcgagcagag acaacggcac tagaaaacaa accgttcgcc gtttggatca acgctgattc
     1621 gacctcttga agttcaatgc gaaggccgcg atgtttaatc tgggtatcgc catcaagacg
     1681 accaaggcac agcaaagttc cgtcggacaa taacttaccc ttgtccccag tgaggtacag
     1741 tctttcaccg gagactgggt cgacggtaaa cttagccttt gtttgttctg gcagccctag
     1801 gtaacctaga gccacacttg caccgcctat gcatatttcc ccaatatggt caacaggctg
     1861 tggtcgcccc gcggtatcaa gtatgcggac ggaatagttt ggtaaagcct tgcccacggc
     1921 gtgttgggct ctgtcattgt catcatcttg atcatctagt cgaatggttt cgaatgtggc
     1981 tgcagcagta atctctgtcg ggccataaca gtttgttaat tgaagatttg ctaggtcgag
     2041 acgccaaaat tcggtcttca attggcgcga aactggctct ccacccatac aggcatgacg
     2101 ccagatcgtg tggtccttca acgatgctgt accgtaacgt aaccatgcca ggtattcaga
     2161 aggggtggct atggtaagag aaatttgaga gttgtggact aagtttgtta actcgactgg
     2221 gtctcgtctc atctcggaag gtgcaatgac caagcaacct ccattggcca aagcacaaaa
     2281 catctgaata agagacatgt caaatcccat tgagctttgc tgtagaacat tttcttggcc
     2341 gagctgtaga cggtcagttt tgagggcgag gtgattgaca aaattggcct gagagagcat
     2401 gatgcccttc ggcgtgcctg tagaaccact ggtaaatagg agcactgcat tattgtgtgg
     2461 ttctgccgca catgacacgg tttctttctc ttccacggaa gatatggtgt cgacttgcag
     2521 cacagaaatg gttgatccgg tttcattgac aagatcttca acacgatgtt tagtagctgc
     2581 atgagaaaga agaagagtcg gttggccgcc gttcatcata gccgcatgac gagcggtagg
     2641 taggctcaca tccatgggaa tgtagacgcc acctatatga agagtcgcca gcatggagat
     2701 gatggcatct gctgaaggtt cgcacaaaac tgctacacga gagcccttgg aggctccagc
     2761 gcgaactata gctgccgcta ccaaatggat ccgactggcc agttgctcat acgataaaag
     2821 ttcccctttg aattgaatcg cggcattttt cgggctcttg aggcatgttt ccaacacgcg
     2881 atgagataag gtagacggcc agccaaagtc ggttgtaggg cccttaccaa tctgcagagc
     2941 ttcactcacc ttggcctggt cgtgaatgac acagtccttg agcttaacgt gagtattctt
     3001 gcagaaagta tccacgaggc gtagataagt gttcagcaag gtgcgagtgg catcgctgct
     3061 gtacaaggtc ttctggcaat gcatctcaat aacacacccc tttccggttt cggcaatacc
     3121 gagactaata tcaaacggat tctcggcatc ctttccatcg gtcagagaca gcttcatctg
     3181 gcaatcgccc attggcagat cccaaactcc tccagttcga tagttaactg caacttggaa
     3241 tagtggtgtg gtctctgatg acctaggggc tttgaccgcg tcgagaatca tgtccaaagg
     3301 agcggaagag tgagcaaatg ccataagagc cttgcgagag gcgcttcggg ctatgtcggc
     3361 aaatgtggca tcgctaggag cttcgacgcg taccggaagc atgttgacga aacagcctac
     3421 ggtttgggcg aaacgctcgt ctccacggtt agcatcgaca actccaatgc acatgtcgtc
     3481 gatattggta tagccaccga tgagagctcg cagaacggca acgtgaaaat ggaagggact
     3541 aattcgaagt ttctcgcatg tctccttgac ggccaaattt tgcgccggat cgagttcgag
     3601 gtactcatgg tggctcactt tgcgaccaga atcggtggga cgagcgctca ctgcagcaat
     3661 cggcagaagg ggaattgggt ctggcacggt agaaaactct ttctgccaaa atgcgagatc
     3721 atcgctggct gctgcagtgt tcttttggct tagctgcatc accgagtagt caacataaga
     3781 gccagagatc ttcttgtcaa aaggctgcat gcggtaggcg cgatctaagt ctcggacgaa
     3841 gaaataccag ccgacaacat ccatgataat gtgatggtac ccaaacacca cgtcgtgctc
     3901 gtcggctgct cggctcagaa ccgacacgct gaaagtacgc ccgttctcga gatcccactc
     3961 acgcgccttg agcagggcca gctctttctt gaggtctgcc tcgtcggcgc cagggacgtg
     4021 tttcagttcg tacgcggacg cgggcatgac gccctgcatg ggctggccat cctccaggcg
     4081 ggaatagaac agggtccgca ggctctcgtg atggccggtc gcaacctgca gcgcatggcg
     4141 aaggcggacg gtcttcagag gtcctttgac acggtagtgg aaaaccatgt tgtaagctga
     4201 ggggtcatct aagtgtttcg tcaggaacca gatgcgggct tgcgccgggg acattcgttc
     4261 atcacgcacc gtctctggcc tgacatggct ttgatccttg gaggtgtctg gcacactctc
     4321 gctgtcgctg agctccttgg gcgacgaggc gccggttgcg ctggacgagc tgcccttgtt
     4381 ggagaaggcc gagtcgtcgc caacctcgga gatggtcgcg ctgtcgggct cgaacgccct
     4441 tgccggcacg tccagcaggg aaggcgcgac cggcgcaggc gtgggcgcgg aggcggcagg
     4501 cgcgggctcc ttcttgctcg cggcttcacg tccaccttct tctgcaacag cgtcttcttc
     4561 tttcttcttc atcgcgttcg ccatcacctt cttcgccgca gtcgtgcaga tctgcagcac
     4621 ggtgtcgccg cccaggatct tgactacggg cacctcggca cccagctcct tcaggaacca
     4681 ggtgcggatc tcgacggcca caagagagtc aatgcctagg tcgatgaccg cgcgctggac
     4741 gttttctttg acactgccct cgcgcagttg cagaatggcc tccagtttgg cgcagaagcc
     4801 gtccagcacc gcgtctactg cttcgtcctc tgtctgcgcc tcctcgactt gccggcgaac
     4861 gctgctacca ttgccggttc caccggtttg gctgctgtcg ttttgcaggg tgctaggcac
     4921 taggtgcccg aagcacgggt tcgacaacca caaggtttgg cgttcgggct ccagtgggac
     4981 gcttgcgggc tcaaggccca tgatgatatc aggcgagccg accgtgtttc cgggccgtcc
     5041 accacgcaca gcttcagcaa atgcatgatg aacgtcggtc tcggacagtg ccattaggcg
     5101 cacgttgcgg aaatgttgct cgagctgacg ctcacggtcc tgacgagtca cataaccaac
     5161 atcggcaacg tatcctatgt ggattacaga ccctgcgagg ccacgagccc ggcgttgggc
     5221 aaccaagctt gtcatgaaga gattggcaac gtggtagttc gcttggccaa tgttaccgat
     5281 ggttgtcgca gtggaagaga gcacaatgaa gaagtccaag ggagcatcgg caaacacagc
     5341 gtcaagatgt tcagtgccgt aaaccttagc tgcaagcgtg ccgttaagct ggtcgacgtc
     5401 catgtccaaa aacatcttgt cagagaggac catggccgca ttgcacacgc cagcaattgg
     5461 aggcatgatt tcctgtgctt gttggaccac ctcggccaca gattccttgc tagaaacatc
     5521 cattgccatc accttcactg tcgcaccaac ccggctagcc tcctcaatca tgttttggtc
     5581 cacctgaggc ttgcgacttg tgataatgag gtttttggca ccattacgga tcatccactc
     5641 gcaaatagac agacccaaac cacctgctgc gccgaccatg aggtatgtct tgtcggcttt
     5701 aaatatccct tccaggtcaa gcggtggcac ggaaacgaca agtgaatccc gctgctgcca
     5761 gtctgtgacg tattttttgt gcaccaaaga tagcatgtta gtaagaggca agtcacttgc
     5821 tgggaacact tcgcattcag attgaacctg ttcttgggta attaactgag ttgcatattg
     5881 atacgcttcc tcaagaagag actctggctt ggactctgtg ctttccaacg catcgaacaa
     5941 caggtgagca tctagctgtc tttcaacgca gtgcagaggc atagaagcca tgacagcgtt
     6001 acctgaagct tcaattccgg agcaatcgat caacagctga acgtcatggg ggacagcctt
     6061 ctggatagcc cgttttgatg catttgcgtg gacctttatc cactcgacag gcgagacctt
     6121 cttcgaagac aagaagtagg cttgtgtgcc ctgtttagct gtctcagtgg cgacaatggc
     6181 ggccagagac tcctcaggtt cgctcaacag taccgagcca gcctgcttcg aaagggtggc
     6241 aatcgcacgg gcaattaagt aagtggccaa tacattgagt gtggctggct cgcagttgtc
     6301 actgaccgag acagcatgct tcgaatccac gtccacaatc gagctgtttg actttgatac
     6361 agcgagaaca aatgacgatg tatcatcctg gcgttggcca tatacaacgt atattccttt
     6421 cccatccatc gcgggaaggt gcaatgcata cttgacttgg atacgagttt tcctttcacc
     6481 cgcttgtaat tctgcagtct ggagcatcat cttggtagga cccgccactg cctcaacagc
     6541 gagatctgta gcatcgacag ttttcgtgac tacacgtcga gaagcgttgt aggtctggtt
     6601 gagtgtctca tcgggaacga cacgaggaat aaggacttgg ccgtcagcca tgatctcaac
     6661 ctcgggttca atggcccata acatctcacg agtggtgtcg gatgtccctc taagacgaag
     6721 gaaggcttcg acacagtgtc gagtagcgat agcaggtgtt gagccggcct caagaccaag
     6781 aacttgaatc tgcaagtgtt gcagctcaga aggaacgata cgcgcaatac catggaacat
     6841 gcttgctcgg ggtgcatgtg actttcctgc cgttgttacc cacagcaagg tttttgcact
     6901 catcatcaaa ttctggatgg ttgacattcg ctcggctgtc atgggagtcg agaacagcgg
     6961 atcgtcaagc tcttgtaagg aaattacctc tgttccaggt ttcaattcat ttatatcaat
     7021 gtcgtcaatg ctgccagcgc tgctgatatg acgtttccat gacttaggaa gcaatttatt
     7081 gatctcattg accattttgg atgtcaatag cttcttgccg ccaattacca aaattgactc
     7141 cgttggagcc gacatgtccg caagatttga tagaggctcg cgcaagcgca aaaagtcatc
     7201 atctacagcc tgactcacaa tcaatgacgt gagatgcttg ctttcctcag ctagatcatg
     7261 gacgaccatg tcggctcccg agtatccagt gtcattcaaa acagtatccc agtccatggc
     7321 agttaccaca gggccaagtt tacggtgtgg ttcttcactt aaccaccatc ccgaaaatcc
     7381 accgaaaatg aaagtggtac gaagactttc cgggttcgtg atctccatca aaatcaggta
     7441 accaccaggg cggagtagag accgcgcatt ccgcaaagtt gtttccaggg accgagtagc
     7501 gtggagaaca ttagcagcca cgatgacatc gtaggaattc tcagcaaatc cttgctcgga
     7561 gggctgcttc tctacgtcca aggtcttgaa aatcatcttg tgggcaaagt cagagaattt
     7621 ttcggctgct ttggggaaga atccagagga tatatcggtg aacgtgtaag agtcgtatgc
     7681 gtcgttgatg tccttcaaaa tactccaggt ctaaaaataa ttagcaaaat tcgtcaacgg
     7741 agtatcgtat aacctaccgt gccaccggta cccgcaccaa tctcgagaat attggcacgc
     7801 gggaacttga aggaaatttg tttaacgacc ttggctatgt cattgttgat tcgagcagca
     7861 cagttgtcca tatagaagcg gttcaacatg tcgtccttgc tcatgacttc aagcaactgg
     7921 gtcttttcac ggacaacgtc aggcatattt tcgccacatg cgcggagaag tttcaagtca
     7981 atcgacgtag gatgaattcg atctaggcca tccattatgg aagaatcatc gctaagccac
     8041 tcgctcttta gcataggatg acttccgcta ccgacgttaa ccaagtgttg ctcaaatgcc
     8101 tcaaacatcc gctggtgata ccactggaat ttagttcgct cttctggtga gatctccttc
     8161 acaacgcgtt tcatgtagaa caaggccata cgctctgcag cctcggcaag agaaagacct
     8221 tctgcgtctc cgactgggtc tcgctctggt tcatccaagc ccaaagagcc atcgcttccc
     8281 cagacagttt tagtgaagac aggtctgtca ccggaggcat cctgctctcc aaccatcttg
     8341 gttgtaaggc cttcgacttg caggaacgtc ttcccagaaa ccttgtcgta aatgttcaag
     8401 tctccggtca acgaggacgc ggtttggtgg acaacccagc agtcaaagtc ggctttaatt
     8461 tcatcactat tctcgcgtgc atgcagaatc ggcacggatg ggctgacttg aatacgctca
     8521 atgtgagagg gtagcaaggc cgaggtgatt aaacggctag caggatgggc gcgcgcgatg
     8581 aacaaggtct ggaatgcaac atccagcatg gctgggtgaa ccaggtattt atcactcaat
     8641 gaaccttcgg gccaaatgcc agtagccgcg gaatattgca gagtacgact gctctccttg
     8701 atgctacgga aaactccggt gtagttgaga ccaatgtcct tgaacattcc atacgcacgg
     8761 tcggtgttaa tgttgaccag gttttgagga acggggtctc gctgtggtaa gacgtcttcc
     8821 ttggcttcgc cgagatgaac cgaaagacga ccactgcaag tgtggaccat tgtccctgta
     8881 gactgatcat tgcaaatata gtatgagaag agtgccttca gcactttgtc ggaggatgac
     8941 ccagggagca aacgagcggt gaacaatgtc tcaacacctt ccttgttgtc tggcacgacc
     9001 acaggccgtt ggatgtcaac atcttcaact tccaataact caatggattt tcctttgcta
     9061 gtagcaatgt gcttactggc ttcaactgcg atggatacat aggcagcacc aggcaagagc
     9121 acctcttcca acacctcatg tccacggagc cacggcatct cactgagctt cagaacattg
     9181 cgccaacgta attcaaattc attatcatcg ggggtacggc gtcccaaaag ctcatgagtt
     9241 tggtcgcgac ctgtacggta gcgctttgat atgcgcgact cccgccagta gaccttgtca
     9301 tggtcccacg aatagccggg taggtctttg ataaccttgg gagttggagg ctctgactcg
     9361 tagaaggtct tgcgatatcc ggcaaagtca acaaaagagg gacctagttg cgaccaagtc
     9421 acaccaatgg cagtggaaaa ggcttctacg tcactagcac ctcgtttcaa aacaccagta
     9481 tatagtggga ctacaccata tacagctttc agtgtttgct ctgttggtcc tttcagagca
     9541 gggtgaggcc caacttcaat cgcaaggtcc caaggaccgc cgtgccatat cgacgactcg
     9601 acagcctgag agaacaatac cgtttgaacc atgtttgcga cccagtaagg acccttgagc
     9661 gagctcaagt cacctttaag cagtcccgtg tcaccacgaa cgctagagtt ccaaatgcac
     9721 tggcctggcg tgggcttgcg aacttcgata tcgcaggcca gtagcgattt caggtacggc
     9781 tctgcgcatg gtttcatgtg gtgtgagtgg taggctgtat ccaccttgag ctggcgtgca
     9841 aacacatttt cttcgtcgag atatttcttg acttcctcga ttgcgtccaa gtcacccgac
     9901 aatgttacag tctgcggggc gttgcttgcc gcaacttgca aacggccgac aaattcctca
     9961 cggaggcaaa gctgcttagc tttgtctaat gttagacctg cagccagcat acctccttgt
    10021 tggccctttt ctcctttggc caattttgca tgaaagcctc ggtagtacgc aatttgtatc
    10081 gcagcttgga ggtttattat gccggatgca tatgtcgcgg caatttcacc tgacgagtgg
    10141 ccgacaacag catcaaaatt gagtccggat gccttcagca tgttgaccag accgagttgg
    10201 acagcggtgc ataatggttg ggaaatggct gcctccgcaa ctctggacga agaagcattg
    10261 gccatcaact ccttaaccag cgaccattta ggaatatcac ttgaaggaag tgcttgcaag
    10321 gtggcatcgc aatcctccaa agtgcggcga aaaataggtg attttccaat cagctccttg
    10381 cccatttggg gccactgagc accttgacca gtgaagacgc ccagaattcc gggaacctcc
    10441 ttggggttga tgagtttggg ctgatggcca acctcggtac taggtgtctt ttcattgttg
    10501 ttgacaaact tgatcatgct ctcgagaatt gcatcggacg atgttcccga gaagtgggtt
    10561 cggacgcggt gggttgatcg acgagtctgg agtagccaac tcaagtcacg aagatcaacc
    10621 gacgggtttt gatcaaggta ttggacatat gcttgcacgg tatgaagcag tgaagccccg
    10681 gaaccagcag agaaaagaag gggtcccagc gcaccttcct cgcacttctc actgtcagaa
    10741 gatggagtcg agctctcaaa gctttcaata attacatgtg cgttcgtgcc cccaaatcca
    10801 aagctgttga cactggcgcg gatgggggtg ttctctggca gttcgggcca cggcatagct
    10861 tttttgggga tctgaagagg gccataaaac ggtgcgatgg ctggattgag ttcattgaat
    10921 agcatgttcg gaggaattgt acggttcttc agggcgagaa taaccttcat aacacctgcc
    10981 agtccagcac aaccttccag gtgtccaatt atagttttga tggatccaac gtaaattggg
    11041 ttgtctgctg acggttcaaa tgcttcgctg atggctcgag cttcaacagg gtcgccagct
    11101 ggtgttccag ttccgtggca ctcaaagtac tggggtcggt ctttcaccgg atcaagacca
    11161 gcacgacggt atgtttgacg gattagggcg gcctgggttg gagcaaaagg catggtgata
    11221 ccgggacttt ggccatctga gtttacaccg gtggcgcgaa ttacgccttc gatatgatct
    11281 ccgtccctca gggcccgact aaggggcttg agaagaagcg ctgcagcgcc ctctccgcgg
    11341 gcatatccat tcgccgattt atcccacatc cgagactgcg agtccgggga caacatgtga
    11401 agtttggact cggcaatgta agacgcagca tcgtaaataa gattgacacc agcgacgacc
    11461 gcagtttcac agtctccatt cagcaggcca cgggctgcgt ggtggagtgc caccaaggag
    11521 ctggaacagg ccgtatcgat ggtctccgat ggacccttaa gatcaaaaac ataggaaatc
    11581 ctattcgaga cgatactgtt ggcagtaccg gtggcgttgt atttggctat tgtttccaaa
    11641 tcccgcaatt ggataccagc gtaatcattg gtcatggtac caacgtggac tgcagtcagg
    11701 gaacctctca gttgctccag agtcattccg gctgactcaa aggcctcgta tactgtttcc
    11761 aataggatac gttgttgagg gtccattcct gcagcttcgg cagggttgat ggtaaagaaa
    11821 gaggcatcga agagccgact atcctcttcg agaaggtatg acttgtttgt gacgtccgtc
    11881 gagccatgtg tatcgccgtc tgggtgatag aagcgtttga ggttaaggcg atcggggtcg
    11941 aattctttca gcacatcgcg gggttgtcgg agaagatccc acagcttcga gggggagttg
    12001 gatgaacctg ggaatctgca tgatgaacct acgatggcga ccggctcttc gggcagttga
    12061 ggtttggttt ggttgttcga atcgtttgcc gccatgttga ctaacaggca agactttgca
    12121 ggttgtgggt atgtacaatg agaaataagt ctgtaaaatg gagggtatca aagagagatg
    12181 caggatggtc aagagagaaa gtaagttgaa attgttcaac ggtctgcaga ggtggataga
    12241 gtgagacgag agtgtggcaa gtgatctagt atggtctcag aaggtaagga gagaagctct
    12301 ctgtaattca ccgagccaat attctatttt gtggctgcgg ttttgctcaa aaactttcaa
    12361 ataggttgcc ccaagcgtga gttctgtatt ggcttctatg tgcatttact tttatacagc
    12421 tactacggag aacatgccgg tcaccctggg catgtttagt ccttggcccc tatcacccca
    12481 tcactaaacc agatatgatc aacggaaata taacagggag gaatattccg atgtttctag
    12541 caaaatgact aagcctggcg tacttcgtga aggccataat gatacgatat ctgcaaaggc
    12601 gtggcccata agcaccgact cttctccacg aggcaatcac atcaatacga aacggctccc
    12661 tagtggaccc caaggtatag cagcgtctgt atattttaga gtcgacgcca gcgaagtcta
    12721 attattaaag tctccaagcc cacgtgtgga gaggtgtaag caccgtacga agtactccgt
    12781 agtatgggcc ggcggggaat ccttgtggat catcggcacg gactaacaag aactacatcc
    12841 actttttgca caaacagtat aatgctgaaa gctttcggcc gtatcattgg ggttatctta
    12901 gtcagtttca agccaagtat ggattaatag tttaatacgg actatgttac gggtccccag
    12961 gcccacctgt ctgacgacta tgcacggatt attcaaaccg gagaattcta aggttcgcgc
    13021 gtcagatcgt acggaatatt ccacagatct ctcatcacac cccggctgct tcagccccca
    13081 gctgttgata tgagatccac tcaactgagt atgcatggca tcatggtgga cggcgccaaa
    13141 actcacaggt ttcagcagcg tcagcaatct atcgaggagg tcatatacgc gtagtggaga
    13201 gactcagatt attccgggcc cggccgtttt ctaggagcca ccgacttaga cactcttaac
    13261 tcttcgcact ggtgtgattt cgatttgttc tttcgtttct caattcattt ttcgacgaat
    13321 tgaacatcac ttcaatatga tcactctaca gaatctcccg tggatccttc tctatacggg
    13381 gttccttgct attttcctca gcagactatt tagcaatggc aagcagtctc gcgacgaaaa
    13441 agccaatgga tgccagcctc ctgctcgata ccctcagtgg gaccctatca tgggcttgga
    13501 tttggtctac agtcaagtaa gcgcgctgaa gaacaaccga tacctcgaat ggctgcgcga
    13561 tctccatgcc aaaatgccaa agaccttttc ccttaacttc tttggtcaac gatggattta
    13621 cagtatcgag cctgagattc tcaaggctgt gtatgcgacc aacttcagag attttggagt
    13681 tgagccaatc cgccgtcaca gtaaaggatc catgccgttt gccgacaaag gagtgaacac
    13741 caccgatggt gaagactggg aatttagccg cttgttgatc aagccgtttt ttgagcgcaa
    13801 tgtgtatacc gacactgatc ggatcaaagt gcacgctgac cacttcctgt ctctcattcc
    13861 ggctgatggt gaaactttcg atgcccaacc actggttcag cgctgggtaa ttactttaaa
    13921 tgccaatgtt cgatttattg ctgacagcat gggcctagtt tcttgactta acgaccgagt
    13981 ttatctttgg agagtccatg ggctctttag ctcatccgga acgtgctgat atcgcctgga
    14041 ccatgctgga tgttcttcgg ggtggccgtc tacgcgcaca gatgcatcgc ttcatgtggg
    14101 ctcgtgactg gacctggtgg cttaaggctg tgtataaagt gcacgactat gtcaacccat
    14161 acatcaggag cactctaaaa gaacttgcag agcgtgagga gcgtatcaaa caaggcttgc
    14221 ccgtaggacc cgagcgaact gatctcgtgt ggtcgatggc gactcatctt cgggacgaag
    14281 aactattgcg atctcagctc tgcttgatca ttgtccccaa taacgatact acctctatct
    14341 ttattagcaa ttgcctgtgg catctggctc gtcacccgga agtctggaag aaactccgcg
    14401 aagaagtctt tgccctgggt gaagagacgc cgctcacttt tgagattttg cgtaatatga
    14461 aatatctaaa tggagtactc aatgaaagta agttatctta tgggtcttat ttaggttttt
    14521 tttttctctt ttactaaatt tacagctcac cgtgttattc ccaacaatgt tacccaggtt
    14581 cgtgcctgtg tgcaagacac agtcctgcct gtgggtggcg gccctgatgg aaagtggcct
    14641 gtccaagtgc gcaagggaga catcgtgtca gtcaccaaga ccgtcatgta ccgtgatcct
    14701 gactactggg gatcagatgc tgacgagttc cggcccgaac gatttgatgg tctccgaggc
    14761 acctggaatt tcttgccctt tggcggcggt cctcgtcgtt gcccagcgca gatgatgtct
    14821 cagactgaag ccgcatacat gttgtgtcgc cttgcccgta cctattcccg catagaagcc
    14881 cgtgaccctg agccgtacac tgcagtcatg cgtattggcc catccaataa gactggcgtt
    14941 aagattgctt tgtataaata gagcgactga cgggattgaa catgtaccct acttcagttt
    15001 gtattgtatg accatcttta cttgagattt actgtggtat catgtacagg tccccgttac
    15061 ctatgagaat cgttccgtgt tggttttaaa tgcagtcgat tttttttcgg ttacggatta
    15121 cgatgtgata tgcaattgct atttttgatc ggatttctga aatttctgtg actacttgcc
    15181 gctacgcgtt atgaaggaaa gttgtgcatg caatcagggg atgggctttt gtttctattc
    15241 gatttcaact agcgcctgat caagaaatag aggcttttgg agtgggaaat attgaaatcg
    15301 aataagacga gaaatcatta aatttgatac tctatatgaa cgaatgaaca ttaagaatag
    15361 gccatcacat agcaggtccc attcctcaca agtatttcct cgtcttgtcc acgacatgct
    15421 gcgcaaaaac gcccggatgc gagacatacg gaagatgcgt gcccggaaga gtaccgatat
    15481 caacaccgat cttggtcgcc gtcacaatat tatccatgaa tacgtgtgtc aaactcgacg
    15541 cacccacagt ccaatccagc ggccgttgtt tcgtcgggtc ctccagcagc cgggccaccg
    15601 gcgttgaatg cgggatggtg tttggatacc ctcgcgccca tcgaatatag ttctggcgca
    15661 gtcttgcatg ggcctcgtcg cctagcgcgt cccaggccac gggatcaccg gaaagatact
    15721 cacgcatcat accggactgt gtcttaatga gcgtctcgtc gtccatcttg cccagtgcca
    15781 aaagctcatc tgcctgtgcc gtcggcgcct catgggctat gacatttctc actcgctccg
    15841 ggtagtcgag cagcagcgtc aacaccgtgg aagcgcccga gctgcagccg aaaaagctca
    15901 ctttacccac aattttgagt gcgtctagca cgccaatcac gtatttggcg agcttctgcg
    15961 ccgtgaccgc ttcgtaggtt tccgccggcg cattggttga ccgtgacatc cccggcatgt
    16021 cgaaggttgt aacgcggaag ccctgcgcgg cgataagcga cataggctta gagtacatct
    16081 cgcactctcc caggccgtcg ggcacgagga tgatgtctgg accggagcct tcttgctcgt
    16141 agtaccagtt gatgccgtcc ggcgtggtga ttgtagattt tgtccgcatg atatcaatga
    16201 tattcgatat atgtccaaat tactcgattg tcctgagatg tattcaaggc agaaaagtag
    16261 ttgcagcgga tgccagattt atgttgtgag gagtcggaat acgcatcaat tgatcacccc
    16321 ggtcccgcta cgttgcctat cttctaacgc agatcatttt ccccatggta aatataggct
    16381 tcaaggcctt atatctcgct cgccatcacc aaatcaataa aaatttgcat tttaatctat
    16441 tacaggagaa caaataatcg catggaatat tccaagataa aatttcatta aaaaattggt
    16501 ttaagaacaa gcaaactctt aataaatttt tatgacatgt ggcgggacct atgctcaaac
    16561 cttgtcccgg ttcccaccgg cttgacgctc ccggtataca tcacgagtca gaacattatc
    16621 cctatatatt ttacttgatc cgattggcac tgaacacgcc aacagtgaac tatgtcccct
    16681 catagttgtc tccgcgtttg tggggaaaat ccggggtgtc tcgcgaccac tttgtatctc
    16741 caccggatcg aaatgtgctg tcaccgcaga tacaggaata tcaggtatac atatgtttaa
    16801 gactagcatc aaaactaggt agacaaatca accgcccggt ctactttgca tgtttcggcg
    16861 tatgtcgtgg gtctgctagt gctcggtagc gagatacata ttcatgataa gattttgaag
    16921 acatcaacgt tagtcaacat gaccgtggag gatgcgtatg tcagctctct cgcaaattaa
    16981 ctcttctctt actccacatc aattcacaca tataatattc actaactaat agagtcccta
    17041 tcaattactt agcacaacat caagttatgc acatgtaaac gggacgtccc gccggcccgc
    17101 agcgtcccgc aagtggcttg tatcccacaa tatgctcgta attcctcgtt ctggtcctat
    17161 tattttacgc tggagttaga gacattgtct ttagtagttg ctagttatcc acggggatat
    17221 ttcgggtttc tgttttgtgg tcaaaactcc aacataaaat aaactcccac cacacgcgac
    17281 gcgaaagcac aatgtagccg agctgccaga gcacgaattt caaggattct cacacattct
    17341 aaattccaaa attggacgct cgcatcgaca cgcatcgaca cgcattccca ctttctgccg
    17401 cccttttatc gggaggcatt tgtgcaatgt tgttgtgagg attcccgaga gaatatccct
    17461 gtcggtggac ctgcttgata ccacatgtgc agtgaaatat attattccca ttagcccaag
    17521 gagactatga acctaacgag atttatcaat ttaaatacaa attcaatgca tctgtaggaa
    17581 cttgaagggg tcataattga gttgtatgca tgatcctaac gttcgaactt caaattgccc
    17641 aaatgccaat accggttttc gcaggaagcc ggataccgtt cagttacgtt gctgcaacgt
    17701 ttcttgagtt gaaacgtgtc gcattaagat acacatacat aaccattgca aatgtcgata
    17761 cgtatataat tttattagcg tggcaacatc ctgccacgta tcaggaatat ggtaccgttg
    17821 caaaatatga acggttgcca aacgcttgca agttgcaacc cgctgccagt tgcagaatct
    17881 tgataagtta cagaaataaa ttacaattca cataaaaatt acttgtatta ttggtattct
    17941 aattacaagt tgggaaaccg cagtgaggcc tgcaccaagg cctgcgcgca ccgatttgac
    18001 cgaattgaga agcctgcagg ccggttagtg aggccttata aagcggattt gcaggcataa
    18061 tctatgcaga tccttcctgc ttgcgtccct tggcatgcag ttcctcaact ggcgcatcga
    18121 cgtgataatc catcgtcttc ttcaaatcgc ctaagaaata gcatataata caggcgagcg
    18181 ctccgaatgg agctgctatt atatacacaa ctcgcaatcc atcggcatat gcctccttca
    18241 aggcactggc tcctgcgctg atgatcgcag gcgtcacgcc ggggatcgct gcaagggctg
    18301 cgctatctcc gcctgagagg gcttcgatga atgacggaag cgaggtggcc gggagcccag
    18361 cttcagttgc tgctgcggta atgtaactcg ggatataagt tgtcagacgc gtggtcatag
    18421 cagcggaata aatcgccgta aaggtcgtgg cagcaacggc cctggcgctt gtcgtcgccg
    18481 ctgtggccgt agcaatgagc ttatgcggcg tcgagagctg tacgcccgtt acaatcaaga
    18541 cgagtggtgc gccgaagccg ataccagcca gcccggggaa tatgactgat gataggttgt
    18601 cagagggatt gattgtcgtc agtccgatta tgccactggt gaaaatcagg aagccgacga
    18661 ataatggcaa tcggatcaag cgcaactttg tactggcgta cccgtacaac acggtggtga
    18721 agccggaggc gatccagaag ggcatttgac gcgctgttcc tttgattggg tcggtttcga
    18781 acaggatagt agtccttcag atgctgttag ttcgatagct gactcaacac aagcgagttt
    18841 atgcttacag gactggataa tacgggatga aggaaaacaa cataactcct tcgatgaaca
    18901 taagcatgat acacagcgta aacgtgcgtc ctctgtcctt ccccccgtgg aaaaggccgt
    18961 ggtgcaaaat gcccgttcgt gtgcctttcc actcgtacat gccgaacagc acgagcacgg
    19021 ccattccgat gaccaatgtt gtcagcaccg gtgcagtagt ccacgcatac agacctccgc
    19081 ctagattcag tccaacgagc aagagcgtca aaccagtagt gagcagccct actccgggaa
    19141 ggtcgaggcg cgccactttc tgccagatgg agaggtggtc gagggtggtg tgtcgttttg
    19201 gtgggcgata cccgatgagc aagctgatgg cagagatact ccacagagcc atttggatcc
    19261 actgtcgaaa gtcagataga tgacgcttgt atcataggaa ggactcacat aaaaattgcg
    19321 ccatccagta tgggcattgt tcttagttag accgccgata atcaacgggc cagagacggc
    19381 gcctagagca gctgcgacgt tcatgaacgc ctgtgccact atcgtcacct acattagcaa
    19441 tactcttgaa ataaacccaa gcattggtca atcatactcg gccgccattt cctcggtaag
    19501 atctcgctcg gaaccgcata tgccagggga atggtggaaa atccaaagcc tatgagtact
    19561 tgcgccgcaa tacctctata aatatcagtc gaaccgggcg cgatagcggc gccaatgacg
    19621 gatatcgtcg aagcaccaac cagaagagtc tttcgcgcct ggaatatgtc ggatgcagag
    19681 gagatgacgg gcgaaagcac ggcctgcacg agggacagcg cgttcgggat ccaagtttgg
    19741 cgctcgctgt tgttgagatc tttgccaatg tatgtcaact gccgagtcgt gtcagcttca
    19801 tcgaccggcc tactaccgca catcaatgca aatgcgtatc atatgcacgt accacggctg
    19861 gcggtccctg tagagccagc acctgcacca ggttcaagaa gaacatggcc accaaagcca
    19921 gccacgtgcg ggcgtggaac tgcggctctt catcgtcatc gtcgtagact ggattatcaa
    19981 gccgactctc cgtctgttca atatgcgttg ctcctgtcac catcttctcg ccagagctcg
    20041 gtgtatcggg gctttcggtt ggcattgcgt tctagatatg aaatcaacaa tcatcaactg
    20101 tcttttgtca gattattttt cttcaacagg acctagagat gcttcagtct atcttttatt
    20161 tctctcccca gtaagcatga tacgcgccat gtttgggtct gtgcaatggt cccgccgacc
    20221 tggtctctgc tcgggtctcg acttgcgggg aatcccaccg gatatctgct tcatccagtg
    20281 acattcattg ttcgcccagg gcttccccag gaaatcgaga ggtttccggg gtctgggatg
    20341 aagttaattt tgatgttttg cgttctggat tccgaagtca ccctaacatg taaaatttga
    20401 agttcactgg tgccatctgc accaattgat agttcaaggt tattggcata tgtagatgta
    20461 ggcatgtatc aattaagaaa aaaattcaag ttgacataat atagcgttac agcaggtgag
    20521 aagctacacg ctaacttgaa caaattccgc gctattccca tgcctttaga atagtatcac
    20581 ccttctccaa ccgggcgtat actaaactgt catgccaaag tgttctcgac ttttcggcat
    20641 ctttggcttc aggcccaaca tcagcgatct cagacccatt caaatatata ccattcgggt
    20701 ggtcgcccag ggtggcggtg tcaaaagcag cgcgcactac gtctctggca gacttggttg
    20761 ttgttctaat agtcccattg ggctgtagcc atacagccag tggtgccagc aagggtaaaa
    20821 caaatttcat caatagaaac atgacccaga tgctgcgacg attcagttca ctgggcatgg
    20881 cgcccggatc aaccgctaca actgatattg cagaaagttc tgggtctttt tcaatccggt
    20941 ttgaaagctc acgactataa ttggttaatt tcaggagtta ttttgtcttt tgaatttttt
    21001 ctactaggag gaaatggtta gagtacttac aacatcatga tctcgcatag ttttgcagcg
    21061 ccatatcgtc gcagcccggc atttaagtca cccgggtgtt ctctttcaga gctccacttt
    21121 cctttcgcaa gatcctcagt attaattgga tagttgaaga tttgctgata tctttttggt
    21181 gtatacatgg atgctgatgg gcctttttta ttatttggat cagtggtgct acaggttgac
    21241 acacctggta ttagcttggg tctgtatgtg aggctgacag tagtttttat aagaaatttg
    21301 aagggaaaat tacatactca tgcgtccaac tacccagtac ttcaatccgg ccatgtttct
    21361 tatccatgct ctgcaataga agcaatgtta ggagaaagtg ggacaggtaa ttcacctgga
    21421 acgacatatc gaaaccgtcg ttggtaaaag agtgggtggt ctgctccccc cacccggcgt
    21481 tcaagatcaa cgcccgtata ggagggatag tgccattggc aacgcgacta ttgatgtctc
    21541 ttgcagccct tcgtacgcta tcaagagaac caagatctat cgccaaaagc tcgtgactgt
    21601 gtttcacgga cttggcccat tcaagggtac gaagcactgt tctcgctcct cgcaccgtgt
    21661 cacgcacagt gtaaatacca taataattgg tattcaagtc ttgccggtcg agaatatggc
    21721 ttacaatggc gtttcccagg cctccgttgg caccagtaac aataaccgtc ccctgttgat
    21781 tcattatatg gaaacttgtt tgctgtatgt cggtctgaga tttaatcgcg tgtaagccgt
    21841 tgtcggttat tggcaccaag tgtctccatg tggcgtcccg ctttcttcga agagcactcg
    21901 gcccaatgta aattattgtt atggaagggg aaaccgcccc agcgtcaact attagtgctg
    21961 aaactagtag cttacctgcc cggaatattc gtgtgtcggg ccaatcccag tattacccgc
    22021 tatactccgc gaatggatcg aagatagtga cctaaggaac atgaaaaaat gttatttatt
    22081 ttaacatcct acacattcac agtaataata gtagtgaaac taccctccag tgccaacacg
    22141 agaggcaaca ggcaatcgca tacaacgacc tgtcgtggag caagtctcgt gtcgctcgga
    22201 gaattcgacc cacccccgac caagaaatac agaaaagagt aaaccacaca ggacagcgac
    22261 aacgacaacg cttttgctat ggctgacctt catctggcaa aatcgattac actccgatgc
    22321 ggtctcacgc tgccaaaccg gctggctaag accgccattg ccgagagtat cgcccctcgg
    22381 aatatgctta ttgacgaagg atttcaccgt gtttacgcgc catgggctga aggaggatgg
    22441 ggaatggtct tgacaggtat gtaccgaaac atcacactag cgcttttcta agaaagaaag
    22501 aaaagggaaa aaaaaaaaaa aaaaaaaaaa aaaaaaaaaa aaaaaaaaaa aaaaaaaaaa
    22561 aaaaaaaaaa atctaaaaaa aaaaaaaaaa aaaaaaaaaa aaaaacacta cccccacctg
    22621 gtggaagctg acgccgagta ggccatgtgc aagttgattc tatgcacctt ggcacccata
    22681 ccgatccagc ggtaaacgca gatttcagcg acgatcagat cgtgggatcc tggaaagtct
    22741 gggccgccgt atgcaatagg catggaactc caactattat gcaactcaac cacccgggtc
    22801 gccaggcacc tattggggct ggcacaagcg gggtgtttgc gaaaaacata tccgcaagcg
    22861 ctgtgccaat ggacattggt tcaggactgc tagcgcgagc agtgagcaag attgtatttg
    22921 ggacacctcg tgagatgacg gtagatgaca ttgggaagct cgttcgacaa tttgctcgtg
    22981 ccgcacgtct ggcctcccag agcgggttcg cgggcgtgga attgcatgca tctcatggat
    23041 acctgctggc ccagttcctg tcagcagcga ccaatcgacg taaggatgca tacggtggaa
    23101 caccggccaa cagggctagg atcgtggttg aaatcatcaa ggcggtccgg gcagaagtgc
    23161 ctgctagttt ctgtgtcggt attatactaa ccgcagtcca cggctcagca tcaactgagg
    23221 aatttcaatc ttttattgag caagctcagt tgatctgtga cgccggtgtc gattttatcg
    23281 agattagtgg aggaacattc gagacccctt ccgtaaggag cccggaaaac ccctaatgtg
    23341 aacgagttca tatctaactg gttttataaa aagatgttca ttggcccaga gaaacgtgga
    23401 aaagcttatg actgggacaa tcaagaagcc ttcttcctcg atttcgctca ggctattcgg
    23461 ccgcatcttg ggaccgtccc acttctcttg accggtggct ttcgaagctg ccatgctatg
    23521 gaggctgccg tcaagagagg tgactgtgac atgattgggt tagcaagacc agcggttgtt
    23581 aaccccttac tgcccaagac agttgtcttc aacccagagg tcaataagag cggagacaca
    23641 aagctacatg ccacccgtac accagcacct tggtatatca agttgtttgg aataacagcg
    23701 ttgaatgtgc atatggacaa tgtaagttta atttggataa agacttacac ccgcacccgc
    23761 acccactggt ctaattcatt cataggcatg gtacgtcggt cgactgcaga cgctagccaa
    23821 aactgggcgt tgaggaataa aaacttgaat ggagaggata tatcattgat acagatagaa
    23881 acacatgaaa taaattatca aattagtagt aggcacgcgc agcttactgt actcatcatt
    23941 atcccaacag gttaataatc tcaataaaaa ccatgatcat ttatatcctt tcgtaataca
    24001 gagttgacta aatctaaggt caaaacttaa atatattaat gagttgatag cacccaacca
    24061 aagaacacta caactattta gattcagttt aaggtttcct tccagtaacg accatgaacc
    24121 tccagcggtc gtatccaaca tagcccgcag taccagctag catgctgaca aaatgcttct
    24181 cgatccccaa tagcctgacg aagaggtatg gcactagcaa gacaacataa aacatccgta
    24241 caacaggtaa gatattgtca gaaatatcac gggattcgat gtcaacaaac ccagcttctt
    24301 cgagaaggcc cttgtagaaa ccgtcgtggg accgctcgtt tgtcggcata ccagtgccga
    24361 cgttgatcat acttaactgt tccgtaagtc tcggattttt cttgtcggct tcggcattgg
    24421 ggcgacgttc tacttcgact agggcaaagc gaccgccggg tttgaggaca cggaagaaac
    24481 cagccaaagc cttctctgca gaaaatgcat ggcctaaaga ctgcatggta aaagcgccgt
    24541 catgcgatgc actggggatg gcttctagac gctcgaagtc catcttctct atgacaatct
    24601 ggtccttggg cagatttgct ttctgggcac ttcttcgggc ttgctcgacg tgatggtcaa
    24661 tgatatcaac gcctgtgacg cgcataccgt gctttgccag gtacaaggca acatgaccaa
    24721 cgccacaccc ggcctccaga atgcgagatc ctgcaggcaa agctagccag cccatcaatt
    24781 tctcttccat gctatgaaat agtcaacaag agtggcccaa tgattatgct cgagttacaa
    24841 gaagggtgac tccataccga cggagggact tgtcaatagg aaatggagac caagttcctg
    24901 gagtatagta cccaaaatgc tgggtgccac cgaacaccaa ctcgtagccc atgcgcgatt
    24961 cttgcgactc atagtatgtc ttgatcgcgc gctgggcggc ctcttccgac gtgaagactt
    25021 ctgacgatgc cattatgcct atgatcggcc tctattgtct atgtattttt ctttttgatg
    25081 tgtctcttgt ctctctgctt tgcagatttc aacatcgttc cgcacttagg gccagagcat
    25141 ataactaacc aggggactgt ttggctaaga ttgtgggggc cgaccgcctg tagtcagggc
    25201 atagcgtggc ccatagcgcc tacggaatac gtagttaatg gtggacaccc ccggtggacc
    25261 atggcatgct gctccctccc cggagtattt acaggggcca cggaatatta tggggctgct
    25321 ggattggttt ccaaacgaaa agaaaatgag tgcatcatcg atgcaatgct tactcttccg
    25381 agagatcctc tcaatggcca ttgctcctgt tagctgacag tcttaaactc gcacaaagct
    25441 gatttccagg cttgcaggac ccattgctgc gaagtgaatt gtctacaatt ttccaatgct
    25501 gcgttgaacc aagatggcgc ccttagcaac ttatttgtcg caaatcgacg attacccgaa
    25561 atgggctctt tttactggtg gctctattgt gctttttttt ctctatcgga ttttcctatc
    25621 gcctccaagc taccctccag gcgttccctt gatcgctgag cctgcaggac gaacatggtt
    25681 cagtccgaaa accagatggc gctactacac tgattgcgca tcgctctatc tagaagccta
    25741 taatcaggta ggttaatgac aacagcaagg agaaatcttt gagatctgac tccagcagta
    25801 ctctaaaaag ggcaaaccgg tggttgtgcc cgggttcgga cttgggtatg agctgatcat
    25861 gccagagagc cttatgtctt gggtaatggc acaaccggat agtgccatca gtgtgaacca
    25921 ggctttcctc gacatcaaca agaccaagta cagtctcggc cacacaagat actggggcga
    25981 tacttggcaa tttgtgcttg taaagaccca gctaaacagc gtgctccaat acttgatccc
    26041 cggactcaac gatgaactca aactcgcgtt cgatgcccat ttcggcacag atacagaaaa
    26101 ctggaaagaa attgagctgg agaaggtact taaaaacgtg atcgcgcagg ccgccagccg
    26161 attcattgtc ggtgcgcctt tgtgtcgcaa tgagaaatac ttaaaagcaa actatggggt
    26221 cattgagggt atgatgctca acgcaatctt caccaactcc agccctaagt ggctgcaacc
    26281 aattatcggt cctttggtat ccaagaaatc catcaataac tgcgaaatcg tcaaaaaaga
    26341 gttcgagccg cttttccggg agcgactgga aacgttgaaa cacgacaaag atgatcctaa
    26401 ctttgaagag ccgcaggatc acctgcaact tctactgcgc tacgctgtca aggagcgcaa
    26461 ggatgagctt aatgatctgg atatcatcgc taaacggatt atcgcggtca actttgctag
    26521 catgaaccaa acaactatga ctgtggtaaa catgctactg aatattcttg gttctgacgc
    26581 cgagttcaac acgatcgccg tcttgcgtga cgaaatgaag agaacaacat cagatggaga
    26641 gccctggacc aaggctaagc tcgcgacaat gattcgcaca gacagtgtgg tacgcgaaac
    26701 attgcgtata aacccgttcg gaaaccgtag tttgatgcgt aaagtcatca aagaaggact
    26761 agttacgcca gatggcatga aacttcccaa gaactctctg ttttcattct tttctgaacc
    26821 cgttcagcat gatcccgata agtttgagga tcctttcaag tacgaccctt tcagaacttc
    26881 acgtgagcgt gaggctgctg ccgatgaaga aggaaaacca ggcggccatg ctctgactgt
    26941 tgtgtcgaca tcgcccaact atcttccgtg gggccacgga aaacatgcat gccctggacg
    27001 gttccttgtc gactgcgaga tgaaaatgct tctcacgtac gtgttgagta attatgacat
    27061 cgaattccct gtcgagtaca atggtcagcg accaccgact atctggttgg cagaggtcgg
    27121 cttgccccct cgcggtgcta agattcgcgt gaagcgtcgc aaggaggcta tataaactcg
    27181 aatatccctc atctctttag ctaaagacac caaacacagt tctactgtcg ttgagatgaa
    27241 aaaaatttga cgacattgac tgtttctatt ttttccctca atttcttgtt tcttcagaag
    27301 gcgtggtatt ctagtaaact cgaaccctat cttttaaatt gaacaaagaa ttttgatgga
    27361 agtgtataag gaaatgattt ctggtcatta aactttctaa ttcaacgaat ttacaaacta
    27421 tttaattcaa aatgcgtagt tcctgctaca tagcgggact tgatcatagg aagtttcata
    27481 actcttcact gttaactaca tacggggatg agcttggttt cttttttgga acacgctaca
    27541 atctcaatat ttatatccca tggcagtggt aggtggcatt gaaacaggtg gcatgattgt
    27601 attcatggga ggtatttaca atattcactt aacgaatttc caactgctta gtagggctcc
    27661 gctgctcaac taattcatgg caacccttcg tatacgcaga cacatctata cgaataacaa
    27721 gaagcaacag tgagtaacaa aatagcaaac aaaacactaa gcagcggcac aaagctcgtt
    27781 ggaaatagga taaactagct ttttaccctt gatctgtcct ctccttacag cttccatacc
    27841 ctccccaatg gcggcaagtc cacctagtct ctcctccttt ggatgtgggg tgatgagccc
    27901 ctggtcaata agcttctgag cgacgacata ccaagcctca gcagtgagta ggtcttcagg
    27961 gcgggcctcc aggttatatg gagctgccca agcaattggg tggccgaatt ggctatatgt
    28021 gcagacccag tcggggacaa cgctgcggcg cgtgtgggcg cgaagtggaa agctgtccag
    28081 ggcgacgtac cgaccaccag atgagcccaa ggcttcatag cagatgttca ttgacgctgt
    28141 atcggtgata cagtcaagag ccaatgtcag ggtatctcca gtgtgttcac ggagctcagc
    28201 gccgcaagtt ggcgaacgat agtcgaatgt agccgtggct ccaagctctg tggcatgtcc
    28261 agctgatgcc gaggaacaag tggtaattgg tcggaagcca gctatcttta gaacttggat
    28321 agccatggcg ccagtagctg tgcctccacc atataccaac acaaatgggc cattatcagg
    28381 gcttgctgtg cttgtggtag taggcattgg cagttgcatg tactggaaga gagataaccc
    28441 aacagttgca acagctgcac ctaatgttga agcagttgaa aaatccatac cacccgggat
    28501 atgccagacg agtcgcgccg ggacagcaac atactctgcg aacgcaccat tgtcccgacg
    28561 caaagggtta tttccaaaca cgccgccaaa aacacgatca ccaatttgca ctggcttcat
    28621 gccgttggtg gacctaaacg actccttggg gacatcgctc cctattgcca ccacaacacc
    28681 ggaaaagtca gtgccgctgg ttgcgcctgg agagggggac atgtcggccg actttgcgtc
    28741 gacatggttg attgagatgc atgccacgcg tacaagaatg tctaatggtt gaatgactgg
    28801 cagtgcagtg ttttcggaca cagaaacatt gttgggccca agaatcttga gcgccgtgtg
    28861 tatagatggt agggtcgcat ccatggtgaa tttggtcaag aactctcaaa tgccccaagt
    28921 agactaaaga tttatggctc taagagagct ggaagatagc cacttaatga atgaggtcaa
    28981 agctgtaggt aatagtcgtc acggatgatg gtattggcct ttggtacaaa ttggacttga
    29041 tgatatgtat gagaacgtgt ccaagacaac caaaagccga cagaggacgc gtacaacaca
    29101 gtgagagcct gatgtaatgt agaaacccac gtgcttcaaa caaatctcac ggcttcattt
    29161 ggggttttac ttggcggatt ggtatcttcc actacgggca tgaacggcaa attaggtgcg
    29221 cgtgagtgtg tgacattgac ctctctactt cgtacttttc tctgggcccc cgaaagaaca
    29281 ttattccaga agcgggttat tatggatcat ggatttccat cggagatttc gagcttgatt
    29341 acggatgatc gactaatatt ccgcagcatg tggtcactct tgcgcttaat tgggcgatcg
    29401 ctctagcggt tgctggtatg gtgggggcgc cgcatggccg ggttattgtg gggccgccaa
    29461 gcttccgcct agaaataacc ttaatcgttg acggtggtaa attaccgcaa aatcagctgc
    29521 tacgtacgta ctactactag cctgggggcc atccggggta ttacatgcgc aggaagcttg
    29581 gacttcaaac ttcccgatac tttttcgaaa aagtattaga gaacggaatt ttgatagacg
    29641 gacgataaca tcagcgtagg gggccgcgtt gcttgtgtat tccggcgtag ttctgtctca
    29701 ccttacaagc cggcacaact ttctgtgtct tagcggtttc gaattgcgaa cagtcaggca
    29761 cactgcgacc ccgttgactt gctgggctct atcttgagat acctgacacg atattgattt
    29821 ggcccattct tgtcaaacaa taggccccat gtatgtacta catcagcgtg cttatcaaac
    29881 ctaactacta atatgtaagt gatttatgag aagcgtttct ttatttgtcc gtcttgtgtt
    29941 tttggatatg tttgagggct atcatacatt ccaagtgaca tttattaagt aatggatctc
    30001 aaccttgcca agccaatcac ccttagatgt ggcattactc tccctaaccg cctgtggaag
    30061 gcggctatga cggaagaatt tgcagacaaa cgacgtcttc cgggtagcga agcatgtcta
    30121 gccacatatc gtgtatgggc aaatggaggc tggggcttgg taatgaccgg taagcatcac
    30181 gtgagccagc ttccatccgc aaagacaatc aagttgcttt gttgtatcaa aagtatatta
    30241 aactgactgt gacaaggcaa tgttgatgtt gaccccgcgt atttgggtag cccagggaat
    30301 attgctgttg acagctcaat accaagagaa aaaactctgg ccgcttggag agcctgggct
    30361 gaagcttgct cacaaaatgg tgcaaaggca atagtccaaa ttaaccatcc aggtcgccag
    30421 gcatcgttca ccaaaagtat agcaccgagt gccgtgcccc tgaatttagg gccaggtatc
    30481 ctgccttgga tgttgcgctc cctcatatac ggcacaccca gagaaatgac agtggacgaa
    30541 attcacgatg taatcatgaa atttgcggaa actgcacgtc tagccgctga tgctggattt
    30601 gccggcgttg agatccacgc cgctcacggc taccttttag cccagtttct gtctgcagca
    30661 tcaaacaagc gaacagatgc atatggaggt tctgcaaaag ctagggctaa gatcgtcatt
    30721 gatattattc acgctatccg ctcagatgta ccgaagactt tctgtgtcgg catcaaattt
    30781 aactctacag accatcaatc tgaaacggag atgaaagatt gtcttgaaca gctacattta
    30841 atctcagatg ccggtgtgga ctttttggag atcagtggcg gtacattcga aaatcctaca
    30901 ttcaacctag gtgtctctga tcaaaaggcc aaagtcagta cgcaaacacg ggaggctttc
    30961 tttgttgatt ttgcaaagtc tattcgttca gagttaagtg ggttacccct catggtaaca
    31021 gggggttttc gcacgcgcca aggtatggag actgctctgg tcgaggacag ttgtgatgta
    31081 gtaggcattg caaggcctgc agtgttgagc ccataccttc cacggaatat cattttcaac
    31141 cgggacgtag tggatgcgga agctatagct cacgcagaaa agattgatac gccaacaatc
    31201 gcaaagtgga tgggaatcaa agcgattggt gttggggccg aaacggtaag taaatttact
    31261 gcaagtatta tggatacatg gttcaccaaa actaatgtca atttttctac gtgtagatat
    31321 ggtacatcaa gaaaattcag aacctaggct caattgaaac tgagttatga
//
