# Supplementary material for: Discovery of the antifungal compound ilicicolin K through genetic activation of the ilicicolin biosynthetic pathway in Trichoderma reesei
Source: Biotechnol Biofuels Bioprod. 2025 Mar 11;18:32. doi: 10.1186/s13068-025-02628-3 (PMC11895301; doi:10.1186/s13068-025-02628-3)
Supplement: Supplementary file 6 — Additional file 6 [file 13068_2025_2628_MOESM6_ESM.fasta]

>QM6a_v2.0_72993cd
ATGATGTGCATCGCCCTGGGCGCTTTCGTCTGCCCCAGTCTCAATGCTGCGGCTGACGGTCTTCCTGAACAGCGACAAGAGGGCAGCAGTTTGCGAGAACAAGCAATACAATGGGTCGCCTACGGGAAGCAGTGGCTGGCACGAAAGATGATGGCAGGGTCCCGAGCAGACACCAATACTGCACAAGTTGTGTGTCTCCTGGCGTTGTCCCGGCACACAGGCCCGATCCAGACGGCCTCGATCGGCTCGCTGTGGTCTCCTGGGGACCATGACCTGACCCGAGTTGCGATGCAGATGGGATTGCACCGGGACCCTACCATAGTCGATGCAGATATGCCGGCCCGAGAGGTCGAGCTCCGTCGGCGGTTATGGGCTACGATGCTGGAGTTGTCCCTGCAGCTGTCCCTTGACAACGGCCTCCCTGCCCCAATCTCTCCAGAAAGCTACGATTGCGCGCCGCCGTCCGAATTCACAGACGACGAGGCTACCGATGCCGACGCTGATCCGGTATCATGCGCCTCCCTCACGAGCTTTCTCTTGGACTACGGTTTGCCGAGGACGAACCCATTGGTCATTCTGGCACGAACTCAGCGCCTACGGCTCCAGATCTTACACGTGGTGCATTCTCCTGGTGCTGCCAAGGCCTTTGAAGATAAACACCGGCTTTCGGCCGAGTTGAGGGCTGTCTACTCTGCAGAGATTCAGCGGTTCTTGTCTTTGCAAAAGTCGGCCTCAGTCTTTCAACTCAAGCTGTTGGACGCCTTCACGCTGCCATTTGTGCTTGCACCACACGCCAAATTCGCTGCCTCCTCCACAACCAACCCGGCGTACTACTTTTCTCGCAAAGTGCGGATGGAGGTCTCGCTGCTGCTTTTGGCCAGCCAACTGCCCGGACCAAAGGCACCGGACAATGGGCTTGGCGAACTCATCCCTGACGCTGTCAGCATGACCGCCTTGGCCACCGGAACCACCATATCAACAGGCGCCTCGGCCGCATCCGCCGGTCCAGATGCGTTAACGGCTCTTCGGATACACTGCCAAGGACATCTAGCAACGTTGCAGTGGCATGCTATTTTAGCCCTCTGTCTCGACATGATCAGCGAGCTCGAGGATAGCTTTTTCCCTGCCATCAACGGTGCAAGCTGGCGGCAGCTCCAAGAGACGATCCAGACGTACGTCACAGTCCTCGAGCAACGGGTGCGAACCTCGGCAGGGGCCGTATCGGCACGCGAGTTCCTTTTCTGCTCTTGTGCAGAAGCATACATTGGCGCGATGATGAGGGGGGACAGGGAGGTGGACCAGGTTATTGCATCGGCTGGCTATTCCGCGCTGACGCTGTGTTGTGAGATCATGGAGCAGGGGTTACACCAGCGGTGCACGGTTGTTTAG
>QM6a_v2.0_72993_protein
MMCIALGAFVCPSLNAAADGLPEQRQEGSSLREQAIQWVAYGKQWLARKMMAGSRADTNTAQVVCLLALSRHTGPIQTASIGSLWSPGDHDLTRVAMQMGLHRDPTIVDADMPAREVELRRRLWATMLELSLQLSLDNGLPAPISPESYDCAPPSEFTDDEATDADADPVSCASLTSFLLDYGLPRTNPLVILARTQRLRLQILHVVHSPGAAKAFEDKHRLSAELRAVYSAEIQRFLSLQKSASVFQLKLLDAFTLPFVLAPHAKFAASSTTNPAYYFSRKVRMEVSLLLLASQLPGPKAPDNGLGELIPDAVSMTALATGTTISTGASAASAGPDALTALRIHCQGHLATLQWHAILALCLDMISELEDSFFPAINGASWRQLQETIQTYVTVLEQRVRTSAGAVSAREFLFCSCAEAYIGAMMRGDREVDQVIASAGYSALTLCCEIMEQGLHQRCTVV
>RutC30_74475cd
ATGGAGTCGAGCACCACGACCTACAAGCGACGGCGACCGGCTACAGCGTGTGTCGAGTGTCGACGCAGAAAAATCAGATGCGATAGTGCAACACCCTGTGGCCCATGCAGAAAGCTTCCAAACACCAGGTGCATTTACAACAACGCTCGCTTCCAACCATTTGCATACAACATCAACCGCCGCACCAACAATAATATAAACCCTCAGCTTTCAGAACTCGGATATGCCCAGCCAAGAAAACAACATTCGATTTTCGGAGATAGCGATTCTGGGCATCTCGACCTCTTCTCTCTTGAGACGACGACAGCTACGACAACTACGAGTGACGGGGGGACAAGCCTCGAAACCTTTCTGGGGCTCAATGACGCGTTCTGCAATTCAGCTGCTGCACATTCAGCCGGCGATGCATTCCAAGATGCAAACGCTGGGCCATTTTCGGATGTATCTACTGCTGTCTCCGGGCACTTGTCAACACGGAGCGACGACCAAACGTCTTGGACCTCGACGCACTCGCTGTTAGATCAAGGACAATCTGATTCCCCCATCGAAACTGCTCACGACCAGTTCGCCGATTGCTGGGAAGAAGCCATCACCAAGTGCGAAAGGTTACAATTTCTACTCCATGGGCTAAGAAATTCGAATGGGCCGATAGCACTACAACCGAGAGACGAGCACTTGCGGCCGCTGATAGAGAGATTTGTTGAGCTGGAACGTCACGCAAAAGCAAAAAGGCCCTCGGCTTCCTCAGTGGCGCTGAACTGGGCCGTGAACCTCGATCCATCTGTCAACGCGGTAAGAAAGCTACTTCCTCCGCAAGAGATCTGTGACAAGCTGCTCGATGCATATCTCAATACCTTTGAATCGGTATTGCGGATTCTACACGTCCCAGATTTTCGGCATGATTATAAACGATTCTGGGCCGGATCTCCGTCACACTGCCCGCCGGAAGTTGAAGAGGTGTTTGTGTGCAAGCTCATGATGTGCATCGCCCTGGGCGCTTTCGTCTGCCCCAGTCTCAATGCTGCGGCTGACGGTCTTCCTGAACAGCGACAAGAGGGCAGCAGTTTGCGAGAACAAGCAATACAATGGGTCGCCTACGGGAAGCAGTGGCTGGCACGAAAGATGATGGCAGGGTCCCGAGCAGACACCAATACTGCACAAGTTGTGTGTCTCCTGGCGTTGTCCCGGCACACAGGCCCGATCCAGACGGCCTCGATCGGCTCGCTGTGGTCTCCTGGGGACCATGACCTGACCCGAGTTGCGATGCAGATGGGATTGCACCGGGACCCTACCATAGTCGATGCAGATATGCCGGCCCGAGAGGTCGAGCTCCGTCGGCGGTTATGGGCTACGATGCTGGAGTTGTCCCTGCAGCTGTCCCTTGACAACGGCCTCCCTGCCCCAATCTCTCCAGAAAGCTACGATTGCGCGCCGCCGTCCGAATTCACAGACGACGAGGCTACCGATGCCGACGCTGATCCGGTATCATGCGCCTCCCTCACGAGCTTTCTCTTGGACTACGGTTTGCCGAGGACGAACCCATTGGTCATTCTGGCACGAACTCAGCGCCTACGGCTCCAGATCTTACACGTGGTGCATTCTCCTGGTGCTGCCAAGGCCTTTGAAGATAAACACCGGCTTTCGGCCGAGTTGAGGGCTGTCTACTCTGCAGAGATTCAGCGGTTCTTGTCTTTGCAAAAGTCGGCCTCAGTCTTTCAACTCAAGCTGTTGGACGCCTTCACGCTGCCATTTGTGCTTGCACCACACGCCAAATTCGCTGCCTCCTCCACAACCAACCCGGCGTACTACTTTTCTCGCAAAGTGCGGATGGAGGTCTCGCTGCTGCTTTTGGCCAGCCAACTGCCCGGACCAAAGGCACCGGACAATGGGCTTGGCGAACTCATCCCTGACGCTGTCAGCATGACCGCCTTGGCCACCGGAACCACCATATCAACAGGCGCCTCGGCCGCATCCGCCGGTCCAGATGCGTTAACGGCTCTTCGGATACACTGCCAAGGACATCTAGCAACGTTGCAGTGGCATGCTATTTTAGCCCTCTGTCTCGACATGATCAGCGAGCTCGAGGATAGCTTTTTCCCTGCCATCAACGGTGCAAGCTGGCGGCAGCTCCAAGAGACGATCCAGACGTACGTCACAGTCCTCGAGCAACGGGTGCGAACCTCGGCAGGGGCCGTATCGGCACGCGAGTTCCTTTTCTGCTCTTGTGCAGAAGCATACATTGGCGCGATGATGAGGGGGGACAGGGAGGTGGACCAGGTTATTGCATCGGCTGGCTATTCCGCGCTGACGCTGTGTTGTGAGATCATGGAGCAGGGGTTACACCAGCGGTGCACGGTTGTTTAG
>RutC30_74475_protein
MESSTTTYKRRRPATACVECRRRKIRCDSATPCGPCRKLPNTRCIYNNARFQPFAYNINRRTNNNINPQLSELGYAQPRKQHSIFGDSDSGHLDLFSLETTTATTTTSDGGTSLETFLGLNDAFCNSAAAHSAGDAFQDANAGPFSDVSTAVSGHLSTRSDDQTSWTSTHSLLDQGQSDSPIETAHDQFADCWEEAITKCERLQFLLHGLRNSNGPIALQPRDEHLRPLIERFVELERHAKAKRPSASSVALNWAVNLDPSVNAVRKLLPPQEICDKLLDAYLNTFESVLRILHVPDFRHDYKRFWAGSPSHCPPEVEEVFVCKLMMCIALGAFVCPSLNAAADGLPEQRQEGSSLREQAIQWVAYGKQWLARKMMAGSRADTNTAQVVCLLALSRHTGPIQTASIGSLWSPGDHDLTRVAMQMGLHRDPTIVDADMPAREVELRRRLWATMLELSLQLSLDNGLPAPISPESYDCAPPSEFTDDEATDADADPVSCASLTSFLLDYGLPRTNPLVILARTQRLRLQILHVVHSPGAAKAFEDKHRLSAELRAVYSAEIQRFLSLQKSASVFQLKLLDAFTLPFVLAPHAKFAASSTTNPAYYFSRKVRMEVSLLLLASQLPGPKAPDNGLGELIPDAVSMTALATGTTISTGASAASAGPDALTALRIHCQGHLATLQWHAILALCLDMISELEDSFFPAINGASWRQLQETIQTYVTVLEQRVRTSAGAVSAREFLFCSCAEAYIGAMMRGDREVDQVIASAGYSALTLCCEIMEQGLHQRCTVV
>QM6a_chrlev_110738cd
ATGGAGTCGAGCACCACGACCTACAAGCGACGGCGACCGGCTACAGCGTGTGTCGAGTGTCGACGCAGAAAAATCAGATGCGATAGTGCAACACCCTGTGGCCCATGCAGAAAGCTTCCAAACACCAGGTGCATTTACAACAACGCTCGCTTCCAACCATTTGCATACAACATCAACCGCCGCACCAACAATAATATAAACCCTCAGCTTTCAGAACTCGGATATGCCCAGCCAAGAAAACAACATTCGATTTTCGGAGATAGCGATTCTGGGCATCTCGACCTCTTCTCTCTTGAGACGACGACAGCTACGACAACTACGAGTGACGGGGGGACAAGCCTCGAAACCTTTCTGGGGCTCAATGACGCGTTCTGCAATTCAGCTGCTGCACATTCAGCCGGCGATGCATTCCAAGATGCAAACGCTGGGCCATTTTCGGATGTATCTACTGCTGTCTCCGGGCACTTGTCAACACGGAGCGACGACCAAACGTCTTGGACCTCGACGCACTCGCTGTTAGATCAAGGACAATCTGATTCCCCCATCGAAACTGCTCACGACCAGTTCGCCGATTGCTGGGAAGAAGCCATCACCAAGTGCGAAAGGTTACAATTTCTACTCCATGGGCTAAGAAATTCGAATGGGCCGATAGCACTACAACCGAGAGACGAGCACTTGCGGCCGCTGATAGAGAGATTTGTTGAGCTGGAACGTCACGCAAAAGCAAAAAGGCCCTCGGCTTCCTCAGTGGCGCTGAACTGGGCCGTGAACCTCGATCCATCTGTCAACGCGGTAAGAAAGCTACTTCCTCCGCAAGAGATCTGTGACAAGCTGCTCGATGCATATCTCAATACCTTTGAATCGGTATTGCGGATTCTACACGTCCCAGATTTTCGGCATGATTATAAACGATTCTGGGCCGGATCTCCGTCACACTGCCCGCCGGAAGTTGAAGAGGTGTTTGTGTGCAAGCTCATGATGTGCATCGCCCTGGGCGCTTTCGTCTGCCCCAGTCTCAATGCTGCGGCTGACGGTCTTCCTGAACAGCGACAAGAGGGCAGCAGTTTGCGAGAACAAGCAATACAATGGGTCGCCTACGGGAAGCAGTGGCTGGCACGAAAGATGATGGCAGGGTCCCGAGCAGACACCAATACTGCACAAGTTGTGTGTCTCCTGGCGTTGTCCCGGCACACAGGCCCGATCCAGACGGCCTCGATCGGCTCGCTGTGGTCTCCTGGGGACCATGACCTGACCCGAGTTGCGATGCAGATGGGATTGCACCGGGACCCTACCATAGTCGATGCAGATATGCCGGCCCGAGAGGTCGAGCTCCGTCGGCGGTTATGGGCTACGATGCTGGAGTTGTCCCTGCAGCTGTCCCTTGACAACGGCCTCCCTGCCCCAATCTCTCCAGAAAGCTACGATTGCGCGCCGCCGTCCGAATTCACAGACGACGAGGCTACCGATGCCGACGCTGATCCGGTATCATGCGCCTCCCTCACGAGCTTTCTCTTGGACTACGGTTTGCCGAGGACGAACCCATTGGTCATTCTGGCACGAACTCAGCGCCTACGGCTCCAGATCTTACACGTGGTGCATTCTCCTGGTGCTGCCAAGGCCTTTGAAGATAAACACCGGCTTTCGGCCGAGTTGAGGGCTGTCTACTCTGCAGAGATTCAGCGGTTCTTGTCTTTGCAAAAGTCGGCCTCAGTCTTTCAACTCAAGCTGTTGGACGCCTTCACGCTGCCATTTGTGCTTGCACCACACGCCAAATTCGCTGCCTCCTCCACAACCAACCCGGCGTACTACTTTTCTCGCAAAGTGCGGATGGAGGTCTCGCTGCTGCTTTTGGCCAGCCAACTGCCCGGACCAAAGGCACCGGACAATGGGCTTGGCGAACTCATCCCTGACGCTGTCAGCATGACCGCCTTGGCCACCGGAACCACCATATCAACAGGCGCCTCGGCCGCATCCGCCGGTCCAGATGCGTTAACGGCTCTTCGGATACACTGCCAAGGACATCTAGCAACGTTGCAGTGGCATGCTATTTTAGCCCTCTGTCTCGACATGATCAGCGAGCTCGAGGATAGCTTTTTCCCTGCCATCAACGGTGCAAGCTGGCGGCAGCTCCAAGAGACGATCCAGACGTACGTCACAGTCCTCGAGCAACGGGTGCGAACCTCGGCAGGGGCCGTATCGGCACGCGAGTTCCTTTTCTGCTCTTGTGCAGAAGCATACATTGGCGCGATGATGAGGGGGGACAGGGAGGTGGACCAGGTTATTGCATCGGCTGGCTATTCCGCGCTGACGCTGTGTTGTGAGATCATGGAGCAGGGGTTACACCAGCGGTGCACGGTTGTTTAG
>QM6a_chrlev_110738_protein
MESSTTTYKRRRPATACVECRRRKIRCDSATPCGPCRKLPNTRCIYNNARFQPFAYNINRRTNNNINPQLSELGYAQPRKQHSIFGDSDSGHLDLFSLETTTATTTTSDGGTSLETFLGLNDAFCNSAAAHSAGDAFQDANAGPFSDVSTAVSGHLSTRSDDQTSWTSTHSLLDQGQSDSPIETAHDQFADCWEEAITKCERLQFLLHGLRNSNGPIALQPRDEHLRPLIERFVELERHAKAKRPSASSVALNWAVNLDPSVNAVRKLLPPQEICDKLLDAYLNTFESVLRILHVPDFRHDYKRFWAGSPSHCPPEVEEVFVCKLMMCIALGAFVCPSLNAAADGLPEQRQEGSSLREQAIQWVAYGKQWLARKMMAGSRADTNTAQVVCLLALSRHTGPIQTASIGSLWSPGDHDLTRVAMQMGLHRDPTIVDADMPAREVELRRRLWATMLELSLQLSLDNGLPAPISPESYDCAPPSEFTDDEATDADADPVSCASLTSFLLDYGLPRTNPLVILARTQRLRLQILHVVHSPGAAKAFEDKHRLSAELRAVYSAEIQRFLSLQKSASVFQLKLLDAFTLPFVLAPHAKFAASSTTNPAYYFSRKVRMEVSLLLLASQLPGPKAPDNGLGELIPDAVSMTALATGTTISTGASAASAGPDALTALRIHCQGHLATLQWHAILALCLDMISELEDSFFPAINGASWRQLQETIQTYVTVLEQRVRTSAGAVSAREFLFCSCAEAYIGAMMRGDREVDQVIASAGYSALTLCCEIMEQGLHQRCTVV
>triliR_w/o_NotI
ATGGAGTCGAGCACCACGACCTACAAGCGACGGCGACCGGCTACAGCGTGTGTCGAGTGTCGACGCAGAAAAATCAGATGCGATAGTGCAACACCCTGTGGCCCATGCAGAAAGCTTCCAAACACCAGGTGCATTTACAACAACGCTCGCTTCCAACCATTTGCATACAACATCAACCGCCGCACCAACAATAATATAAACCCTCAGCTTTCAGAACTCGGATATGCCCAGCCAAGAAAACAACATTCGATTTTCGGAGATAGCGATTCTGGGCATCTCGACCTCTTCTCTCTTGAGACGACGACAGCTACGACAACTACGAGTGACGGGGGGACAAGCCTCGAAACCTTTCTGGGGCTCAATGACGCGTTCTGCAATTCAGCTGCTGCACATTCAGCCGGCGATGCATTCCAAGATGCAAACGCTGGGCCATTTTCGGATGTATCTACTGCTGTCTCCGGGCACTTGTCAACACGGAGCGACGACCAAACGTCTTGGACCTCGACGCACTCGCTGTTAGATCAAGGACAATCTGATTCCCCCATCGAAACTGCTCACGACCAGTTCGCCGATTGCTGGGAAGAAGCCATCACCAAGTGCGAAAGGTTACAATTTCTACTCCATGGGCTAAGAAATTCGAATGGGCCGATAGCACTACAACCGAGAGACGAGCACTTGCGCCCGCTGATAGAGAGATTTGTTGAGCTGGAACGTCACGCAAAAGCAAAAAGGCCCTCGGCTTCCTCAGTGGCGCTGAACTGGGCCGTGAACCTCGATCCATCTGTCAACGCGGTAAGAAAGCTACTTCCTCCGCAAGAGATCTGTGACAAGCTGCTCGATGCATATCTCAATACCTTTGAATCGGTATTGCGGATTCTACACGTCCCAGATTTTCGGCATGATTATAAACGATTCTGGGCCGGATCTCCGTCACACTGCCCGCCGGAAGTTGAAGAGGTGTTTGTGTGCAAGCTCATGATGTGCATCGCCCTGGGCGCTTTCGTCTGCCCCAGTCTCAATGCTGCGGCTGACGGTCTTCCTGAACAGCGACAAGAGGGCAGCAGTTTGCGAGAACAAGCAATACAATGGGTCGCCTACGGGAAGCAGTGGCTGGCACGAAAGATGATGGCAGGGTCCCGAGCAGACACCAATACTGCACAAGTTGTGTGTCTCCTGGCGTTGTCCCGGCACACAGGCCCGATCCAGACGGCCTCGATCGGCTCGCTGTGGTCTCCTGGGGACCATGACCTGACCCGAGTTGCGATGCAGATGGGATTGCACCGGGACCCTACCATAGTCGATGCAGATATGCCGGCCCGAGAGGTCGAGCTCCGTCGGCGGTTATGGGCTACGATGCTGGAGTTGTCCCTGCAGCTGTCCCTTGACAACGGCCTCCCTGCCCCAATCTCTCCAGAAAGCTACGATTGCGCGCCGCCGTCCGAATTCACAGACGACGAGGCTACCGATGCCGACGCTGATCCGGTATCATGCGCCTCCCTCACGAGCTTTCTCTTGGACTACGGTTTGCCGAGGACGAACCCATTGGTCATTCTGGCACGAACTCAGCGCCTACGGCTCCAGATCTTACACGTGGTGCATTCTCCTGGTGCTGCCAAGGCCTTTGAAGATAAACACCGGCTTTCGGCCGAGTTGAGGGCTGTCTACTCTGCAGAGATTCAGCGGTTCTTGTCTTTGCAAAAGTCGGCCTCAGTCTTTCAACTCAAGCTGTTGGACGCCTTCACGCTGCCATTTGTGCTTGCACCACACGCCAAATTCGCTGCCTCCTCCACAACCAACCCGGCGTACTACTTTTCTCGCAAAGTGCGGATGGAGGTCTCGCTGCTGCTTTTGGCCAGCCAACTGCCCGGACCAAAGGCACCGGACAATGGGCTTGGCGAACTCATCCCTGACGCTGTCAGCATGACCGCCTTGGCCACCGGAACCACCATATCAACAGGCGCCTCGGCCGCATCCGCCGGTCCAGATGCGTTAACGGCTCTTCGGATACACTGCCAAGGACATCTAGCAACGTTGCAGTGGCATGCTATTTTAGCCCTCTGTCTCGACATGATCAGCGAGCTCGAGGATAGCTTTTTCCCTGCCATCAACGGTGCAAGCTGGCGGCAGCTCCAAGAGACGATCCAGACGTACGTCACAGTCCTCGAGCAACGGGTGCGAACCTCGGCAGGGGCCGTATCGGCACGCGAGTTCCTTTTCTGCTCTTGTGCAGAAGCATACATTGGCGCGATGATGAGGGGGGACAGGGAGGTGGACCAGGTTATTGCATCGGCTGGCTATTCCGCGCTGACGCTGTGTTGTGAGATCATGGAGCAGGGGTTACACCAGCGGTGCACGGTTGTTTAG
